# Supplementary material for: Bioorthogonal labeling of transmembrane proteins with non-canonical amino acids unveils masked epitopes in live neurons
Source: Nat Commun. 2021 Nov 18;12:6715. doi: 10.1038/s41467-021-27025-w (PMC8602626; doi:10.1038/s41467-021-27025-w)
Supplement: Supplementary file 4 — Source Data [file 41467_2021_27025_MOESM4_ESM.xlsx]

## Sheet: Figure 2
Figure 2c,d - FRET GluA1 vs γ2 and GluA1 vs γ8					Figure 2d - FRET GluA1 vs g8						Figure 2f - GluA1 KA/GLU ratio						Figure 2g - GluA1 recovery from desensitization
(in ns)											GluA1i	GluA1i + γ2::egfp-21aa	GluA1i + γ2 S44*::eGFP-21aa	GluA1i + γ8::eGFP2-21aa	GluA1i + γ8 S72*::eGFP-21aa		time (ms)	GluA1i							GluA1i + γ2::egfp-21aa						GluA1i + γ2 S44*::eGFP-21aa							GluA1i + γ8::eGFP-21aa							GluA1i + γ8 S72*::eGFP-21aa
GluA1::SNAP vs γ2 S44* (NO ACCEPTOR)	SNAP::GluA1 vs γ2 S44*	GluA1::SNAP396 vs γ2 S44*	GluA1::SNAP396 vs γ2 S61*	Fused GluA1::SNAP396::γ2 S61*	SNAP::GluA1 vs γ8 S72*	GluA1::SNAP396 vs γ8 S72*	GluA1::SNAP396 vs γ8 S84*	GluA1::SNAP396 vs γ8 K102*	Fused GluA1::SNAP396::γ8 K102*		0.02	0.9	0.8	0.26	0.24		30								6.29	32.26	18.72	39.34	18.33		17.88	18.99	10.24	25.1	16.14	36.71		16.23	10.59	29.95	9.69		10.88			18.28	16.65	17.53	24.93
2.97	2.96	2.38	2.81	2.66	2.96	2.6	2.62	2.7	2.8		0.01	0.78	0.73	0.32	0.27		40								12.83	48.27	32.24	56.75	31.3		31.13	33.22	18.65	36.54	24.12	58.03		37.56	17.31	43.8	14.24	31.4	33.32		11.66	36.88	30.79	29.74	40.78
3.01	2.98	2.72	2.74	2.63	3	2.72	2.54	2.68	2.7		0.04	0.77	0.71	0.58	0.27		50	3.07	23.05	4.44	3.9	7.36	7.84		22.54	58.43	44.65	70.36	43.54		44.17	52.57	27.44	42.21	34.51	71.39		59.74	25.22	60.13	24.94	54.42	55.84		22.52	56.65	44.13	41.16	58.64
2.99	3.18	2.66	2.79	2.62	2.96	2.71	2.69	2.73	2.78		0.01	0.82	0.7	0.35	0.18		60	4.41	29.38	6.36	5.83	12.58	13.72		29.35	65.19	56.42	76.71	53.05		52.3	63.74	32.93	49.93	43.12	78.56		74.26	36.26	70.28	36.57	66.38	70.53		35.16	67.45	57.98	50.58	70.23
2.98	3.04	2.6	2.86	2.71	3.02	2.68	2.65	2.72	2.66		0.03	0.74	0.94	0.31	0.44		70	6.9	36.98	9.45	7.93	20.64	21.74		39.12	70.06	62.19	80.71	62.44		59.56	69.98	38.78	55.83	50.94	81.58		83.15	42.93	76.9	41.22	75.25	81.15		47.42	76.67	66.06	58.55	78.21
3.01	3.1	2.46	2.85	2.78	3.07	2.78	2.48	2.65	2.82		0.04		0.89	0.39	0.38		80	8.94	43.05	12.85	10.94	27.51	30.5		43.2	79.06	65.45	84.11	67.42		64.72	75.31	43.76	59.16	56.68	85.28		86.39	47.86	82.75	56.31	81.77	85.82		59.54	81.69	71.36	63.11	81.03
2.95	3.06	2.61	2.82	2.79	2.97	2.6	2.49	2.57	2.75						0.21		90	10.76	47.94	16.91	12.54	34.55	35.1		47.6	76.23	69.78	85.34	72.44		67.98	78.89	47.85	63.66	60.9	86.75		89.99	53.97	85.77	68.58	83.72	89.11		66.73	84.72	72.24	65.23	84.51
3	3.05	2.65	2.93	2.74	2.99	2.48	2.44	2.79	2.83						0.25		100	14.81	53.28	20.49	16.56	39.5	41.32		52.26	78.61	73.46	88.01	75.33		71.12	81.44	51.43	65	65.43	87.91		93.15	59.74	87.76	70.77	86.75	91.81		74.12	87.61	79.5	73	86.97
2.99	3.09	2.69	2.87	2.72	3.03	2.74	2.53	2.87	2.73								200	40.89	78.46	55.73	46.32	77.62	82.69		76.44	87.97	88.47	95.11	92.08		85.13	93.35	71.99	81.76	84.41	95.74		97.48	76.98	95.14	89.39	94.5	97.5		92.08	96.09	90.5	84.58	94.5
3.08	3.08	2.61	2.8	2.77	3.01	2.64	2.7	2.84	2.74								300	63.52	88.12	73.92	68.14	89.96	93.16		86.77	93.6	92.41	97.54	95.57		90.44	97.26	82.14	91.78	91.85	98.04		98.83	87.75	96.51	97.95	97.34	97.78		95.38	98.65	94.94	89.04	96.41
3.01	3.13	2.78	2.85	2.76	3.01	2.59	2.73	2.79	2.71								400	75.71	91.91	88.03	78.95	92.24	96.44		92.19	95.98	94.31	98.55	97.9		93.6	98.66	87.61	94.64	94.94	98.63		99.61	94.14	97.05	98.53	97.04	98.63		98.44	99.17	98.1	94.16	97.8
3.03	3.07	2.65	2.86	2.74	3.04	2.76	2.7	2.82	2.84								500	82.44	94.3	90.72	87.06	94.6	97.07		95.76	97.71	97.07	98.91	98.24		95.18	98.87	91.11	98.88	96.24	98.93		99.67	96.02	98.57	96.68	98.94	99.38		99.36	99.12	98.09	94.93	97.29
3.04	3.08	2.76	2.84	2.75	3.12	2.58	2.57	2.75	2.79								600	86.45	94.98	94.09	94.19	95.14	97.49		96.89	98.33	96.73	99.32	99.34		96.2	99.67	93.72	97.41	97.31	99.22		99.76	97.48	97.97	99.84	98.11	99.24		99.09	98.68	99.76	99.5	98.6
3.01	3.1	2.76	2.9	2.77	3.16	2.84	2.68	2.66	2.82								700	91.47	96.57	94.3	94.88	97.85	99.05		96.64	98.4	98.57	99.38	99.15		97.32	99.68	95.67	98.09	96.73	99.58		100.92	97.72	98.46	98.41	98.12	98.84		99.32	99.54	99.34	95.79	97.88
3	3.09	2.62	2.84	2.8	3.13	2.85	2.68	2.75	2.75								800	91.56	96.87	94.97	94.13	96.35	96.37		97.81	98.83	97.89	100.04	99.81		97.68	99.88	96.48	100.25	98.97	99.67		100.34	97.9	99.11	100.5	99.32	99.4		99.97	99.46	100.91	96.53	99.67
3.06	3.07	2.43	2.7	2.74	3.09	2.71	2.4	2.76	2.75
3.01	3.1	2.56	2.68	2.79	3.06	2.76	2.7	2.79	2.71
3.01	2.97	2.68	2.82	2.75	3.14	2.72	2.6	2.73	2.73
2.98	3.09	2.47	2.76	2.72	3.04	2.86	2.42	2.59	2.56
3.06	3.09	2.62	2.84	2.59	3.07	2.85	2.61	2.84	2.76
3.04	3.12	2.62	2.77	2.69	3.02	2.71	2.38	2.76	2.75
3.02	3.04	2.7	2.78	2.71	3.03	2.67	2.41	2.75	2.8
3.02	3.05	2.48	2.84	2.67	3.03	2.62	2.68	2.71	2.7
3.06	3.04	2.62	2.76	2.79	3.04	2.7	2.62	2.78	2.66
3.09	3.11	2.52	2.87	2.8	3.02	2.65	2.66	2.87	2.78
3.05	2.95	2.72	2.81	2.79	3.08	2.69	2.65	2.74	2.71
2.97	3.04	2.64	2.86	2.77	3.04	2.84	2.45	2.78	2.68
3	3.14	2.73	2.78	2.73	3.01	2.63	2.68	2.73	2.8
2.98	3.18	2.77	2.78	2.71	3.15	2.54	2.73	2.6	2.8
3	3.14	2.74	2.71	2.61	3.07	2.75	2.71	2.7	2.72
2.96	3.11	2.59	2.73	2.58	3.05	2.79	2.5	2.62	2.62
3	3.14	2.71	2.71	2.6	3.04	2.8	2.46	2.72	2.74
2.98	3.15	2.61	2.67	2.76	3.08	2.71	2.71	2.74	2.84
2.97	3.14	2.62	2.84	2.79	3.08	2.69	2.73	2.79	2.73
2.95	3.09	2.65	2.68	2.71	2.99	2.66	2.77	2.87	2.7
2.94	3.11	2.82	2.78	2.7	3.07	2.49	2.7	2.71	2.7
3.03	3.15	2.78	2.58	2.69	3.01	2.58	2.73	2.76	2.7
2.96	3.12	2.74	2.69	2.82	3.06	2.73	2.68	2.71	2.77
3.03	3.13	2.65	2.7	2.85	3.08	2.7	2.71	2.73	2.78
3.01	3.18	2.69	2.73	2.61	3.06	2.72	2.65	2.67	2.78
3.02	3.1	2.6	2.44	2.69	3.01	2.67	2.66	2.71	2.83
3.02	3.1	2.63	2.86	2.74	3.03	2.62	2.61	2.57	2.82
3.03	3.1	2.68	2.7	2.49	3.06	2.67	2.67	2.72	2.67
3	3.18	2.64	2.72	2.71	3	2.78	2.69	2.6	2.7
3.04	3	2.67	2.78	2.81	2.99	2.76	2.72	2.66	2.65
3.02	3.06	2.74	2.83	2.73	3.02	2.79	2.69	2.69	2.78
3.05	3.14	2.71	2.79	2.76	2.97	2.6	2.73	2.57	2.54
3.02	3.04	2.61	2.77	2.73	3.02	2.71	2.61	2.69	2.73
3	3.16	2.7	2.71	2.77	3.01	2.67	2.61	2.67	2.62
3.01	2.99	2.62	2.68	2.69	3.01	2.69	2.6	2.71	2.78
3.03	3.08	2.58	2.75	2.68	2.98	2.6	2.58	2.64	2.74
3.04	3.11	2.78	2.7	2.73	3.13	2.67	2.73	2.65	2.77
3.01	3.08	2.58	2.71		3.03	2.67	2.71	2.9	2.75
	3.07	2.61	2.72		3.07	2.44	2.66	2.7	2.61
	3.13	2.75	2.8		3.07	2.62	2.64	2.51
	3.15	2.81	2.75		2.99	2.67	2.72	2.51
	3.11	2.84	2.78		3.03	2.52	2.59	2.51
	3.17	2.72	2.7		3.09	2.75	2.62	2.69
	2.98	2.65	2.76		3.07	2.75	2.55	2.68
	3.02	2.51	2.74		3.02	2.76	2.54	2.73
	3.16	2.65	2.71		3	2.6	2.55	2.71
	3.17	2.54	2.82		3	2.78	2.52	2.58
	3.16	2.61	2.81		3.06	2.76	2.65	2.59
	3.09	2.66	2.82		3.14	2.71	2.67	2.84
	3.04	2.71	2.78		3.03	2.72	2.58	2.71
	3.03	2.59	2.76		3.01	2.83	2.65	2.75
	3.07	2.62	2.76		3.02	2.76	2.63	2.75
	3.05	2.61			3.01	2.79	2.7	2.78
	3.08	2.59			3.03	2.72	2.51	2.72
	3.01	2.51			3.01	2.85	2.62	2.74
	3.06	2.65			3.11	2.82	2.67	2.63
	2.99	2.6			3.09	2.75	2.63	2.54
	3.03	2.32			3.06	2.63	2.62	2.73
	3.02	2.4			3.03	2.75	2.67	2.64
	2.93	2.65			3.06	2.7	2.62	2.75
	3.1	2.5			3.08	2.71	2.5	2.69
	3.03	2.46			3.02	2.65	2.66	2.65
	2.94	2.41			3.05	2.72	2.63	2.82
	3.04	2.62			2.98	2.65	2.61	2.77
	3.03	2.38			3.02	2.67	2.78	2.77
	3	2.66			3.05	2.7	2.69	2.83
	3.03	2.67			3.02	2.71	2.58	2.76
	3.03	2.7			3.05	2.54	2.6	2.82
	3.11	2.46			2.98	2.64	2.76	2.77
	3.05	2.62			2.99	2.58	2.67	2.69
	3.09	2.58			3.08	2.71	2.53
	3.1	2.53			3.12	2.55	2.47
	3.13	2.68			3.04	2.81	2.6
	2.99	2.5				2.53	2.46
	3.1	2.66				2.71	2.51
	3.07	2.68				2.71	2.52
	3.09	2.65				2.57	2.57
	3.08	2.7				2.72	2.67
	3	2.64				2.69	2.5
	3.04	2.66				2.81	2.59
	3.07	2.59				2.68	2.71
	3.04	2.38				2.7	2.51
	3.09	2.73				2.74	2.58
	3.04	2.76				2.67	2.6
	3.05	2.55				2.73	2.62
	2.99	2.65				2.53	2.7
	3.05	2.71				2.75	2.72
	3.01	2.63				2.7	2.63
	3.11	2.64				2.81	2.49
	3.04	2.66				2.63	2.45
	3.08	2.65					2.54
	3.09	2.62					2.68
	2.97	2.57					2.69
	3.05	2.6					2.66
	3.07						2.64
	3.11						2.62
	3.05						2.66
	3.08
	3.14
	2.99
	3.05
	3.09
	3.07
[truncated: 3 more columns]

## Sheet: Figure 3
Figure 3g - average Spine/Extraspine ratio per neuron								Figure 3h - Spine & Extraspine Fluorescence intensity							Figure 3i -average spine to extraspine intensities as per neuron as a function of the average sum of spine and extraspine intensities per neuron
g2 S44*				g8 S72*				g2 S44*			g8 S72*
replicate #1	#2	#3		replicate #1	#2	#3		Spine	Extraspine		Spine	Extraspine			Spine+dendrite Int	ratio Spine/Extra		Spine+dendrite Int	ratio Spine/Extra
2.253	5.068	1.977		1.491	1.091	1.255		41.5	26.4		48.6	25.8			58.4713	2.253		63.7018	1.491
1.876	2.905	2.97		1.079	1.065	0.883		38	21.4		39.2	30.6			38.2359	1.876		47.4394	1.079
2.579	2.858	2.052		1.16	1.256	1.109		46.3	41.4		46	26			115.453	2.579		59.164	1.16
2.503	3.124	2.238		1.123	0.924	1.226		46.5	16.3		50.4	34.8			39.7309	2.503		97.722	1.123
1.936	3.044	2.272		1.176	0.992	1.089		46.9	12.5		41.2	29.6			55.1827	1.936		118.042	1.176
1.632	2.8	2.385		1.143	1.161	0.938		42.1	21.8		38.5	29			35.6677	1.632		153.171	1.143
2.73	3.703	1.981		1.104	1.222	1.085		39.7	17.4		62.8	42.8			54.0044	2.73		35.1502	1.104
3.463	2.487	2.357		1.186	0.925	1.245		40.7	24.5		45.4	36.3			56.3704	3.463		93.5251	1.186
2.552	2.551	2.098		2.148	0.968	1.178		44.6	17.6		36.4	27			25.1699	2.552		64.5493	2.148
		2.278		1.571				72.9	21.6		43.5	28.6			58.1333	5.068		36.7343	1.571
								37.2	25.8		53.4	28.9			27.9277	2.905		122.14	1.091
								41.6	16.6		46.4	23.8			31.2673	2.858		143.368	1.065
								68.4	22.8		46.8	30.5			42.8815	3.124		46.7117	1.256
								45.5	14.9		36.4	36.7			81.2709	3.044		188.851	0.924
								52.2	23.6		48.3	25.7			65.0567	2.8		122.634	0.992
								46.4	19.8		30.6	30			53.8695	3.703		61.3597	1.161
								51.4	22		36.1	25.6			28.5274	2.487		53.3155	1.222
								42.9	18		43.7	47.6			41.8344	2.551		73.8198	0.925
								31.1	27.9		31	23.9			34.9268	1.977		42.7351	0.968
								40.7	22.4		41.4	18.2			52.0373	2.97		97.966	1.255
								33.3	19.3		28.1	31			100.776	2.052		102.957	0.883
								38.3	24.5		23.9	29.5			56.6921	2.238		27.3229	1.109
								32	16		31	27.1			30.2204	2.272		32.0616	1.226
								45.7	21.8		25.3	25.6			35.9389	2.385		29.8318	1.089
								42.7	15.1		41.2	38.4			35.5641	1.981		75.2945	0.938
								30.9	14.8		29.3	31.9			42.8742	2.357		48.1131	1.085
								31.7	11.6		35.8	20.3			41.0143	2.098		74.1855	1.245
								33.6	11.1		29.5	21.7			69.0385	2.278		41.544	1.178
								20.6	14.1		23.3	23.3
								23.1	23.7		26.5	26.5
								24.3	16.8		23.9	22
								28	19.2		31.9	16.1
								27	19.5		20.6	29.3
								21	15.9		29.3	23.7
								30.8	18.4		30.1	32
								21.5	19.1		21.2	36.4
								24.1	18.7		19	25.5
								32.6	13.2		10	27.5
								48.1	14		38.1	26.4
								21.1	15.2		29	18.8
								112.6	57.8		39.5	31.9
								70	35.6		49.7	51.7
								134.1	34.3		44	30.9
								114.4	33.7		24.3	36.1
								73.6	49.5		28.2	63.5
								91.7	55.6		35.1	40.1
								70.5	49.4		39.1	33.5
								70	36.7		30.3	28.2
								64.1	39.3		44.6	37.8
								78.4	49.4		46.6	31.8
								112.6	14.1		28.5	30.5
								81.4	20.9		39.2	33.2
								75.4	68.6		36.7	26.3
								119.2	40.3		33.4	34.9
								74.4	34.4		42.4	34.1
								64.4	64.9		35.9	22.2
								109.5	21.7		38.9	24.8
								79.6	45.3		30.6	34.9
								82.3	39.4		41.7	21.5
								118.8	43.9		28.9	29.4
								35.6	12.3		58.6	43.5
								24.1	11.6		59.7	37.8
								30	10.9		54.8	37.3
								33.6	11.1		60.8	62.4
								24.7	17.6		65.8	43
								14.2	17.6		52.7	58.5
								28.2	13.4		49	55.7
								19.5	10.9		53.6	59.1
								28.8	10.5		54.8	54.7
								33.5	13.5		54.3	58.8
								48.6	16.1		48.1	29.8
								39.2	15		55.3	54.1
								41.9	16.5		68.3	64
								36.3	9.2		56.1	53.9
								38.2	12.1		45	76.7
								44.5	12.3		64.6	62.6
								39.9	14.8		79.3	55.8
								48.8	26.3		68	52.9
								35.4	14		68.4	63.7
								25.5	12.5		64.8	72
								27.2	27.2		67.3	71.5
								51.2	27.3		78.2	51.5
								51.3	26.2		86.4	74.6
								49.7	14.6		72.4	76.6
								36.7	20.3		71.6	57.8
								34.6	27.2		72.1	49.9
								42.8	27.8		60.7	66
								30.3	18.3		53.4	53.3
								53.6	27.1		66	34.8
								27.3	24.2		61	46.3
								45.1	22.2		56.9	75.6
								36.2	10.7		72.6	67
								45.8	16.7		88.4	55.8
								35.3	16.4		74.8	57.4
								51.1	24.5		34.5	49.3
								25.6	23.7		97.2	93.7
								38.5	21		88.3	85.3
								17.3	16.9		108.6	132.1
								37.8	19.2		83.7	65.7
								28.5	20.7		67	85.9
								12.9	11.7		96.9	84.8
								37.6	19.7		110.8	78.9
								21.8	15		99.1	69
								25.7	16.5		85.1	48.2
								27.3	14		104.1	61.3
								29.4	15		49.2	48.6
								46.3	14.3		60.1	62
								27.1	19.4		104.8	75
								19.7	17		83.2	67.5
								25.5	23.5		83.5	75.6
								28.1	15.4		82.6	109.4
								22.1	15.5		51.1	91.2
								37.3	21.3		21.9	14.9
								34.1	21.8		23.6	20
								43.6	26.1		43	23
								39.4	19.5		25.7	19.4
								51.2	15.1		27.5	18.7
								54	14.5		20.6	15.2
								44.1	8.6		20.4	22.3
								53.3	22		14.6	17.4
								50.5	10.8		23.4	26.8
								55.9	15.6		23.7	17.7
								56.9	22.9		23.9	19.4
								42.3	16.8		25.8	17
								58.4	21.5		20.4	19.6
								42.3	15.6		12.5	17.5
								40.1	17		21	18.6
								16.6	16.4		13.6	18.3
								41.1	15.3		15.4	18.9
								26.8	17.9		12.1	18.5
								32	13.8		13.5	20.7
								56.7	23.6		18.1	18.8
								52.9	20.8		62.6	64.6
								63.1	14.3		62.5	72.5
								40.1	10.6		64.7	37.5
								35.5	10.9		49.4	33.6
								44.4	10.8		59	43.5
								40.8	12.4		51.1	49.1
								53.9	14.4		62.7	45.2
								59.2	14.9		50.6	33.7
								42.9	18.5		49.4	41.9
								69.9	15.1		54	55
								59.3	18.2		40	34.1
								31.6	14		67.4	75.8
								62.7	28.1		46.6	52.7
								37.2	18.1		75.9	29.4
								38.7	15.2		21.4	20
								38.4	14		74.8	21.2
								44.6	17.4		51.3	32.1
								72.2	14.3		46.3	22.4
								47.3	13.2		77	22.3
								61.9	11.4		59.4	20.2
								65.2	16.3		44.3	38.1
								28.3	8.3		31.3	35.4
								11.2	6.9		54.3	20.1
								26.1	9.4		42.7	18.2
								21.9	9		44.6	17.1
								25.2	12.7		29	16.7
								21.6	10.4		44	16.6
								15	9.5		68.5	31.2
								38.5	4.7		35	19.8
								17.1	8.4		34.6	30.8
								22.7	7		37.7	17.7
								20.8	10.9		57.4	20.8
								10.7	7.2		52	30.9
								14.6	8.6		22.5	16.4
								22.8	11.8		23.9	14.8
								17.4	13.8		18.9	17.7
								24.1	12.1		22.4	17.5
								17.7	5.7		17.5	16
								18.6	6.2		21.7	14.2
								27.3	9.4		25.6	16.3
								61.9	11.4		42.4	15.1
								69.7	14.1		22.9	20.2
								46.2	8.4		34.6	16.6
								39.1	13.9		29.7	19.6
								29.4	16.5		26.6	22
								33.9	11.7		30.1	21.4
								57	13.5		24	17.7
								82.6	12.2		15.9	16.3
								61.7	16.1		23.3	15.6
								45.2	11		24.4	19.3
								43.2	9.1		37.1	22.1
								30.2	11.9		22	9.2
								61.8	9.3		37.8	14.7
								43.7	6.8		76.4	51.3
								53.5	6.5		63.8	63.3
								65.4	8.8		57	49
								56.3	10.7		82.3	53.3
								81.3	10.7		90.6	81.4
								18.9	7.7		93.1	135.8
								20.9	8.4		61.5	55.7
								34.8	9.9		57.6	67.5
								31.9	8.8		67.7	65.8
								32.9	8		53.1	53.8
								52.8	7.8		64.4	48.5
								21.3	10.1		52.3	44.9
								23.4	7.6		63	58.3
								19.7	9.4		69.2	79.9
								26.3	8.5		59.5	59.1
								26.2	6.3		65.6	58
								23.3	9		57.7	52.6
								20.2	11.7		62.8	61.5
								24.3	8.4		63.8	64.4
								17.3	7.8		76.6	65.7
								15.9	8.4		76.3	76.8
								25.4	9.1		70.4	73.4
								19.8	13.6		84	85.9
								18.8	6.1		92.3	54.4
								28.4	14		80.8	55.3
								37.3	15.8		68.9	60.3
								35.1	12.2		76	55.5
								35	15.6		102.6	53.3
								29	9.3		55.5	83.6
								23.7	11.9		66.2	75.1
								29.6	8.3		82.5	56.6
								10.2	8.1		69.5	145.3
								29	8.6		58.7	73
								40.1	6.8		50.7	75.2
								25.6	10.3		71.1	60.1
								29.6	11.4		62.3	113.8
								30.2	7.4		97.6	123.6
								32.4	9.7		68.6	75.4
								24.7	13.9		62.2	74.4
								13.7	8.9		84.4	54.6
								33.9	5.6		29.6	21.6
								30.1	14.3		30.2	23.4
								27	13.7		33.7	19.6
								25.4	11.2		27.8	26.4
								29.6	13.2		36.8	38.6
								40.6	14.6		26.7	30.1
								38.1	16.4		27	14.3
								33.9	15.3		27.8	18
								47.4	14.4		27.1	23.5
								35.5	15.9		20.3	29.5
								50.4	16.6		28.1	22.3
								51	17.5		83.5	107.4
								31.1	14.3		104.9	105.8
								35	18.8		90	99.8
								35.3	11.5		94.7	94.5
								40.4	8.7		94.5	132
								24.3	15.3		83.6	84.8
								38	9.6		92.9	127.8
								37.2	9.6		108.3	109.9
								51.8	9.7		117.1	87.4
								32.8	8.3		103.3	107.2
								54.9	9.8		86.8	99
								33.2	13.5		99.9	116.9
								31.7	13.3		87.6	84.8
								38.8	14		101.3	152.1
								45.4	22.3		91.8	114.5
								86.8	17.2		104.9	94.7
								75.9	16.9		104.7	89.2
								36.1	18.6		79.6	131.8
								64.3	15.8		75.7	76.2
								58.3	16.6		66.4	68.1
								47.6	22.4		56.1	53.5
								151.1	21.4		72.4	62.1
								77.5	19.3		65.6	56.8
								54.3	31.3		76.4	83.7
								92.6	33		62.4	62.7
								78.4	43.8		56.7	77.7
								63	26.8		70.1	53.9
								49.6	17.4		64.3	80.3
								42.9	17.7		54.1	56.7
								63.6	29.9		54.1	63.1
								51.3	37		69.3	79.4
								98.5	24.1		65.6	93.8
								89.9	29.1		56.4	71.4
								43.3	22.2		70	45.4
								45.1	19.3		57.2	47.9
								70.2	19.7		60.2	85.3
								71.5	18.1		70.7	56.2
								25	16.8		69.1	68.5
								52.1	23.1		71.5	83.9
								75.3	25.5		38.2	34.2
								47.3	17		29.3	27.5
								60.5	16.8		30	29.9
								76.1	16.9		37.5	34.3
								52.3	22.3		32.8	32.4
								56	14.7		37.9	42.9
								54	26.1		41.9	47.4
								63.9	13.9		33.9	24.9
								55.5	22		42	28.5
								50.3	23.5		40.6	27.8
								52.4	20.7		30.4	25.9
								43.8	28		41.9	25.4
								48.4	32.8		33.4	26.4
								49.4	18.2		34.8	29.7
								53.3	19.1		32.4	40.1
								64.3	16.2		48.4	31.4
								37	17.3		33.2	33.9
								47.1	17.8		32.8	39.6
								37	15.4		38.7	31.6
								70.1	17.5		30.7	25.1
								78.8	25.2		25.5	25.7
								59.7	20.7		31.3	27.6
								79.4	13.7		34.4	29.6
								44	4.3		38.2	30.3
								25.7	13.6		23.8	27.8
								39.5	14.4		30.4	23.6
								36.2	10		28.3	27.7
								32.2	12.2		18.3	22.3
								29.6	14.1		30.6	26.7
								43.8	7.6		43.5	24.9
								64.6	9.3		45.6	32
								22.8	9.2		45.8	30
								42.4	29		40.6	31.6
								35.5	19.8		25.9	20.4
								46.1	8.7		29.5	31.8
								98.1	16.3		28.7	23.7
								35.9	13.4		27.8	33.8
								13.8	5.6		44.9	25.5
								27.6	7.7		36.1	23.9
								17	9.2		31.3	24.6
								14.9	11.8		45.6	31.9
								21.6	8.9		41	41.3
								16.9	8.7		31	31.5
								20.6	9.2		34.1	36
								24.7	11.5		43	68.6
								25.3	12.2		35.9	46.3
								29.1	11.5		42.9	41.7
								18.8	11		33.7	37.6
								51.6	11.2		44.8	42.4
								19.6	7.8		39.6	53.8
								12.1	9		38.6	55.2
								21.1	11.2		33.1	43.6
								22.2	9.1		30.1	31.5
								21.9	8.9		48.2	43.1
								11.4	7.3		40.4	46.1
								51.5	15.3		30.4	24.2
								28.3	13.5		23.6	26.3
								34.1	10.5		25	23.2
								36.5	9.6		26.8	21.1
								27.6	18		19.4	36.1
								46.8	11.3		27.3	24.8
								20.2	11.3		25.6	23.7
								43.5	20.7		22.3	24.2
								42.3	38.5		21.5	40.8
								44.2	19.6		24.6	39.2
								46	16		30	31.2
								38	14.5		23.6	22.6
								23.7	11.6		21.5	20.1
								32.3	18.4		28.7	29.6
								31.8	10.3		29.1	25.7
								31.3	12.2		24	30.5
								43.4	15.7		27.9	21.7
								24.5	10.3		26.7	26.6
								27.1	11.8		24.2	28.8
								39.9	12.5		23.6	24.4
								26.1	17.7		70.3	67.4
								26	10.6		55.9	53.6
								26.5	23.2		52.1	25.2
								28.2	22.5		49.4	53
								20.6	11.6		55.9	50.3
								11.8	7		83.5	49.9
								54.8	17.2		47.3	52.7
								19.6	12.7		41.8	52.6
								36.2	9.6		53.9	51.3
								39.7	14.9		60.1	47.1
								16.3	12.7		65.9	45.2
								29.1	12.9		54.6	48.1
								25.2	13.3		51.4	58.2
								33.6	17.9		69.9	55.7
								19.2	15		59.6	32
								20	11.3		63.1	39.8
								19.1	6.8		46.4	46.8
								16.8	16.8		54.3	44.2
								23.4	13.9		54.9	38.5
								32.4	11.8		63	45.5
								50.7	30.7		37.5	57.7
								62.3	30.2		47.9	58.7
								44.8	31.2		45.9	48.4
								69.6	16.4		46.3	63.8
								59.4	23.7		46.4	45.5
								48.7	18.9		43.2	42.7
								30.6	14.8		58.8	50.8
								55.3	13.2		44.5	46.9
								47.1	13.4		65.7	56.5
								40.7	17.4		51.6	86.4
								52.9	13.4		57.7	47.8
								39.5	11.2		53.6	63.5
								40.2	10.6		61.7	60.3
								50.7	13.7		66.8	76.3
								33.9	14.1		51.7	68.9
								38.4	12.8		66	48.5
								41.6	15.4		48.7	92.4
								38	14.5		39	59.5
								43.8	10.7		33.2	51.5
								58.6	44.7		63.3	86.2
								85.3	37		15.3	15.7
								85.5	40.2		18.8	12.9
								60.9	24.7		19.8	12.2
								47.6	35.3		13.9	21.3
								57.9	31.9		12.9	16
								72.2	27.8		10.1	17.3
								54.2	37		11.5	14.5
								103.7	38		16.7	15.7
								43.9	44.4		24.7	24.7
								81.7	42.3		18.2	19.9
								92.4	25.1		18.4	15.6
								57.2	51.5		14.9	11.3
								111.2	30.1		20.8	16.5
								84.8	27.6		17.8	10.6
								72.3	44.8		23.1	15
								54.8	42.3		14.9	16.1
								88.5	64		15	12.2
								37.8	17.5		20.1	8.7
								31.1	14.1		7	11.2
								41.8	14.4		17.3	10.2
								25.4	15.8		11.8	16.4
								34.2	12.2		28.3	20.6
								55.1	16.8		28.2	16.1
								83.9	74.3		29.5	18.8
								26.2	17.7		13.1	41.6
								32	54.4		7.5	17.9
								32.7	13.7		21.7	18.7
								32.7	11.3		14.5	18.3
								36.1	11		18.2	23.3
								23.5	18.2		13	17.7
								29.7	18.9		31.8	33
								31.3	19.9		15	12.1
								56.7	16.7		28.8	9.1
								63.7	25.5		19.9	16.9
								48.5	19.9		18.3	14.7
								62.4	24.4		22.5	22.3
								39.6	14.7		13.7	19.3
								21	9.2		25.3	16.5
								19.7	8.8		13.8	15.1
								21.3	7.4		19.1	18.7
								20.3	12.4		18.3	18.2
								33.9	17		22.2	23.9
								35.5	9.8		16.2	17
								21.3	9.5		13.2	13.2
								26.7	12.3		19	14.5
								22.8	13.9		13	12.5
								13.6	10.5		17.1	12
								22.7	12.6		15.5	11.3
								32.8	12		19.2	12.6
								29.8	11		16.4	12.6
								20.6	8		14.2	28.3
								42.1	11		14.5	17.2
								7.6	11.9		15.9	16.2
								16.6	10.9		37.5	40.9
								20.9	10		44.1	42.1
								30.6	8.9		52.7	40
								23.6	11.4		48.5	44.8
								30.7	13.7		62.3	37.6
								27.4	13.6		36.9	52.6
								41.4	13.1		39.7	51.2
								41	12.7		45.1	43
								26.1	15.3		46.3	42.9
								23.5	11.4		41.3	38.1
								23	14.9		41.4	41.5
								20.1	7.5		32.5	36.6
								48.1	12.1		39.9	39.6
								20.1	11.3		33.8	37
								28.2	12.4		31.1	55.4
								27.6	14.9		33.5	45.5
								31.1	15.8		39	57.1
								39.4	14.9		39.4	50.5
								22.1	6.9		34.2	51
								34.6	16.5		28.6	35.1
								21.2	8.5		35.6	28.4
								29.1	14.7		24.3	29.1
								25.6	13.7		33.1	21.6
								19.9	14.1		29.9	22.3
								20.8	14.6		24.4	37.2
								28.5	7.7		24.6	25.6
								22.7	8.5		26.9	30.1
								39	12		23.8	33.3
								32.1	11.8		24.2	22.4
								37.2	14.7		21.5	23.7
								15.1	21.5		30.8	28.5
								34.8	18		22.2	29.4
								33.7	35.6		28.7	20.1
								25.2	12.3		28.4	30.3
								25.9	14.2		41.7	21.7
								32.1	17.2		20.2	21
								24.4	11.6		36.8	24.7
								25.4	11		26.3	33.1
								26.2	13.6		53.9	38.3
								33.7	16		41.8	37.3
								21.1	16.5		38.2	38.4
								16.7	16.8		60.5	33.8
								35.7	12.2		47.6	35.7
								27.2	7.7		42.2	36.6
								18.8	10		31.2	30.8
								34.2	12.8		44.6	36
								39.1	30		31.8	40.4
								40.6	19		53.4	33.9
								55.3	15.1		42.9	34.4
								21	16.7		49.1	36
								29.1	14.1		53.3	35
								33.6	16.6		40.3	32
								22.7	12.5		54	32.3
								51.7	17.2		38.4	34
								31.6	13.2		32.3	34.3
								25.9	12.7		43.9	42.2
								38.8	13.3		42.3	42.5
								27	13.7		37.4	28.4
								34.1	26.1		27.3	16.9
								42.7	10.9		21.7	17.6
								28.7	10.9		19.8	19.6
								22.8	13.8		30.5	17.2
								24.4	17.7		28.1	23.1
								23	15.2		22.9	27.3
								25.2	15.7		35	21.8
								39.8	21.8		21.5	23.8
								17.9	16.6		17.6	19
								34.8	17		32.4	25.8
								35.6	16.3		21.5	27.8
								34.6	13.5		17.4	18.7
								42.2	16.1		32.4	28.6
								45.2	16		30	28
								26.3	15.4		22.3	22.8
								35.6	9.5		23.5	22.2
								23.4	13.7		22.2	16.2
								37.2	16.6		21.3	18.6
								34.2	16.5		30.1	24.3
								32.7	16.6		29.2	19.5
								38.7	15
								51.3	19.5
								53.9	20.3
								47.6	19.4
								21.2	20.5
								32.3	19.7
								71.2	20.6
								67.7	27.2
								59.3	18
								66.8	32
								42.5	37.4
								68.1	20.5
								43.5	22
								53.6	20.9
								42	25.4
								73.9	26.8
								58.7	25
								51.4	33.3
								46.9	23.6
								48.5	24.1
								48.3	19.2

## Sheet: Figure 5
Figure 5c - localization densities								Figure 5d - localizations per cluster							Figure 5d-inset - cluster densities
,sample,localization_density								,Extrasyn Stargazin,Extrasyn Gamma8,Syn Stargazin,Syn Gamma8							,sample,cluster_density
0,Extrasyn Stargazin,0.0002190701675781089								0,10.0,21.0,32.0,9							0,Extrasyn Stargazin,14.28995851412242
1,Extrasyn Stargazin,0.00015534908203139225								1,16.0,3.0,55.0,6							1,Extrasyn Stargazin,15.297280544200191
2,Extrasyn Stargazin,0.00019855143429523025								2,7.0,32.0,375.0,20							2,Extrasyn Stargazin,17.815713112677095
3,Extrasyn Stargazin,0.00017308578209429255								3,64.0,4.0,298.0,9							3,Extrasyn Stargazin,16.94905284602865
4,Extrasyn Stargazin,0.0002043060415568394								4,47.0,3.0,33.0,3							4,Extrasyn Stargazin,19.02290889728486
5,Extrasyn Stargazin,0.00021043440311346992								5,8.0,4.0,4.0,4							5,Extrasyn Stargazin,21.07398231470163
6,Extrasyn Stargazin,0.00014071255186536455								6,66.0,5.0,31.0,3							6,Extrasyn Stargazin,12.92592046205093
7,Extrasyn Stargazin,0.00018937679397732393								7,31.0,7.0,12.0,10							7,Extrasyn Stargazin,20.56090906039517
8,Extrasyn Stargazin,0.00017418937604597964								8,15.0,13.0,13.0,4							8,Extrasyn Stargazin,14.20762508531454
9,Extrasyn Stargazin,0.00021532229779440315								9,26.0,6.0,11.0,9							9,Extrasyn Stargazin,18.500924463497956
10,Extrasyn Stargazin,7.051249369979523e-05								10,18.0,6.0,75.0,6							10,Extrasyn Stargazin,5.334278483199639
11,Extrasyn Stargazin,0.00019626888052588694								11,3.0,3.0,9.0,21							11,Extrasyn Stargazin,14.538435594510144
12,Extrasyn Stargazin,0.00014589413686474933								12,26.0,4.0,70.0,5							12,Extrasyn Stargazin,10.874097157621067
13,Extrasyn Stargazin,0.00010371840157379696								13,39.0,4.0,23.0,4							13,Extrasyn Stargazin,9.747397504732753
14,Extrasyn Stargazin,0.00015393644703980735								14,5.0,6.0,3.0,14							14,Extrasyn Stargazin,9.794471709849885
15,Extrasyn Stargazin,0.00016515885407911352								15,26.0,3.0,3.0,6							15,Extrasyn Stargazin,10.032146367010272
16,Extrasyn Stargazin,0.0002409348317758403								16,3.0,3.0,3.0,4							16,Extrasyn Stargazin,16.814763594298608
17,Extrasyn Stargazin,9.636257438480165e-05								17,9.0,3.0,5.0,6							17,Extrasyn Stargazin,6.749129723449142
18,Extrasyn Stargazin,0.0001334843837232369								18,15.0,9.0,5.0,4							18,Extrasyn Stargazin,10.378142434246302
19,Extrasyn Stargazin,0.00014824806607962712								19,5.0,12.0,8.0,5							19,Extrasyn Stargazin,12.025441530395284
20,Extrasyn Stargazin,6.453811193422205e-05								20,17.0,3.0,10.0,4							20,Extrasyn Stargazin,5.688769744961822
21,Extrasyn Stargazin,7.657903743668347e-05								21,8.0,5.0,7.0,3							21,Extrasyn Stargazin,5.4165660625946845
22,Extrasyn Stargazin,8.025651198933791e-05								22,51.0,12.0,4.0,3							22,Extrasyn Stargazin,4.984876521076889
23,Extrasyn Stargazin,3.850541750932381e-05								23,9.0,3.0,5.0,3							23,Extrasyn Stargazin,3.4257488887298764
24,Extrasyn Stargazin,6.974276238872444e-05								24,5.0,4.0,3.0,4							24,Extrasyn Stargazin,5.1031289552725205
25,Extrasyn Stargazin,7.36145280317926e-05								25,4.0,3.0,494.0,5							25,Extrasyn Stargazin,3.7205898644227307
26,Extrasyn Stargazin,0.0001053348144660827								26,38.0,3.0,5.0,3							26,Extrasyn Stargazin,6.583425904130169
27,Extrasyn Stargazin,4.673180314370916e-05								27,20.0,3.0,35.0,4							27,Extrasyn Stargazin,3.445662904605284
28,Extrasyn Stargazin,4.478046306717717e-05								28,4.0,13.0,15.0,4							28,Extrasyn Stargazin,4.16175307315773
29,Extrasyn Stargazin,0.00014833225868450322								29,10.0,3.0,10.0,5							29,Extrasyn Stargazin,4.743182690492835
30,Extrasyn Stargazin,9.750622838994916e-05								30,3.0,7.0,12.0,11							30,Extrasyn Stargazin,7.972207352637353
31,Extrasyn Stargazin,4.82996085111582e-05								31,40.0,3.0,21.0,3							31,Extrasyn Stargazin,4.236807764136684
32,Extrasyn Stargazin,6.373675300463358e-05								32,11.0,3.0,23.0,16							32,Extrasyn Stargazin,4.492458361560076
33,Extrasyn Stargazin,7.701577002178899e-05								33,12.0,5.0,10.0,4							33,Extrasyn Stargazin,9.482422134814861
34,Extrasyn Stargazin,8.604009125024972e-05								34,36.0,4.0,10.0,3							34,Extrasyn Stargazin,7.821826477295429
35,Extrasyn Stargazin,5.5608810673592715e-05								35,34.0,7.0,17.0,3							35,Extrasyn Stargazin,5.420984688306208
36,Extrasyn Stargazin,9.57090958304552e-05								36,16.0,10.0,8.0,3							36,Extrasyn Stargazin,8.02133374579053
37,Extrasyn Stargazin,6.364376316902483e-05								37,3.0,5.0,18.0,3							37,Extrasyn Stargazin,5.512451928025773
38,Extrasyn Stargazin,6.554981426902164e-05								38,6.0,3.0,3.0,11							38,Extrasyn Stargazin,5.959074024456513
39,Extrasyn Stargazin,5.531671138329171e-05								39,19.0,14.0,9.0,16							39,Extrasyn Stargazin,6.245435156178096
40,Extrasyn Stargazin,2.1587454423316113e-05								40,7.0,3.0,3.0,6							40,Extrasyn Stargazin,1.7989545352763427
41,Extrasyn Stargazin,3.657527448167484e-05								41,27.0,9.0,5.0,16							41,Extrasyn Stargazin,2.660019962303624
42,Extrasyn Stargazin,9.836779346206114e-05								42,4.0,5.0,4.0,17							42,Extrasyn Stargazin,8.528999433126689
43,Extrasyn Stargazin,2.7711739557709306e-05								43,9.0,12.0,32.0,5							43,Extrasyn Stargazin,1.8652132394612033
44,Extrasyn Stargazin,4.864311081621308e-05								44,7.0,3.0,11.0,29							44,Extrasyn Stargazin,3.091723145098289
45,Extrasyn Stargazin,3.9601258365515305e-05								45,23.0,6.0,24.0,11							45,Extrasyn Stargazin,3.69043984768243
46,Extrasyn Stargazin,4.835557447696131e-05								46,22.0,10.0,8.0,6							46,Extrasyn Stargazin,3.3260448052936353
47,Extrasyn Stargazin,2.741293313684524e-05								47,4.0,3.0,3.0,6							47,Extrasyn Stargazin,2.284411094737103
48,Extrasyn Stargazin,6.410685708432853e-06								48,15.0,4.0,49.0,7							48,Extrasyn Stargazin,0.7326497952494689
49,Extrasyn Stargazin,1.1900419889951857e-05								49,5.0,10.0,8.0,4							49,Extrasyn Stargazin,1.2750449882091273
50,Extrasyn Gamma8,0.00013182183886609517								50,3.0,13.0,15.0,3							50,Extrasyn Gamma8,11.74650049301838
51,Extrasyn Gamma8,0.00017962033018279448								51,3.0,3.0,8.0,8							51,Extrasyn Gamma8,15.925101438886934
52,Extrasyn Gamma8,0.0001072982026214948								52,3.0,3.0,31.0,4							52,Extrasyn Gamma8,11.634744862571726
53,Extrasyn Gamma8,0.00013024201292432663								53,8.0,5.0,4.0,7							53,Extrasyn Gamma8,13.024201292432663
54,Extrasyn Gamma8,0.00016813162288494514								54,6.0,24.0,10.0,5							54,Extrasyn Gamma8,14.325115851183666
55,Extrasyn Gamma8,0.0003070400355405224								55,7.0,4.0,7.0,11							55,Extrasyn Gamma8,29.442195188817216
56,Extrasyn Gamma8,0.00017139591835957016								56,13.0,6.0,3.0,6							56,Extrasyn Gamma8,16.230674087080505
57,Extrasyn Gamma8,0.00016554418133874624								57,4.0,6.0,6.0,4							57,Extrasyn Gamma8,14.43000127892219
58,Extrasyn Gamma8,0.0001962078266807871								58,18.0,5.0,13.0,4							58,Extrasyn Gamma8,19.36815456505624
59,Extrasyn Gamma8,0.00021033310288936266								59,6.0,3.0,6.0,3							59,Extrasyn Gamma8,19.79605674252825
60,Extrasyn Gamma8,0.00019400182856563826								60,19.0,15.0,8.0,3							60,Extrasyn Gamma8,13.785225253364244
61,Extrasyn Gamma8,0.00017417883911423595								61,19.0,7.0,4.0,21							61,Extrasyn Gamma8,12.498944473475264
62,Extrasyn Gamma8,0.00014233395464133763								62,3.0,10.0,4.0,5							62,Extrasyn Gamma8,9.825815409165319
63,Extrasyn Gamma8,0.00017499894308735378								63,22.0,12.0,258.0,29							63,Extrasyn Gamma8,10.902785260986139
64,Extrasyn Gamma8,0.00011521903329968194								64,3.0,9.0,316.0,7							64,Extrasyn Gamma8,9.734021778766234
65,Extrasyn Gamma8,0.00013252503019532037								65,3.0,7.0,6.0,16							65,Extrasyn Gamma8,9.139657254849682
66,Extrasyn Gamma8,0.00010825519893472683								66,4.0,4.0,3.0,3							66,Extrasyn Gamma8,8.304094757893969
67,Extrasyn Gamma8,0.00019964992671031898								67,3.0,3.0,12.0,3							67,Extrasyn Gamma8,11.091662595017722
68,Extrasyn Gamma8,0.00014159164452368065								68,11.0,3.0,12.0,10							68,Extrasyn Gamma8,9.940509290189906
69,Extrasyn Gamma8,0.00015259919359854058								69,4.0,3.0,13.0,7							69,Extrasyn Gamma8,13.237520408548098
70,Extrasyn Gamma8,0.00016960104754941307								70,4.0,4.0,27.0,6							70,Extrasyn Gamma8,15.776841632503544
71,Extrasyn Gamma8,0.0002959273312004546								71,7.0,3.0,11.0,16							71,Extrasyn Gamma8,26.77210104559848
72,Extrasyn Gamma8,0.00011649831448312155								72,3.0,10.0,8.0,8							72,Extrasyn Gamma8,10.964547245470264
73,Extrasyn Gamma8,0.00010251003776993966								73,4.0,6.0,28.0,4							73,Extrasyn Gamma8,9.913522171167005
74,Extrasyn Gamma8,8.870650930459814e-05								74,6.0,5.0,3.0,8							74,Extrasyn Gamma8,8.228804202652888
75,Extrasyn Gamma8,0.00018823259292543562								75,5.0,4.0,5.0,13							75,Extrasyn Gamma8,12.981558132788663
76,Extrasyn Gamma8,0.00010430836619510285								76,7.0,6.0,6.0,11							76,Extrasyn Gamma8,8.450298020869091
77,Extrasyn Gamma8,0.0001358282860449176								77,50.0,4.0,12.0,5							77,Extrasyn Gamma8,10.215497836247284
78,Extrasyn Gamma8,0.00012643436645549676								78,3.0,3.0,6.0,6							78,Extrasyn Gamma8,8.484139156588162
79,Extrasyn Gamma8,0.00011299893894469185								79,11.0,6.0,10.0,30							79,Extrasyn Gamma8,10.051118558422724
80,Extrasyn Gamma8,0.0006309454236683773								80,3.0,4.0,3.0,9							80,Extrasyn Gamma8,38.41606330177651
81,Extrasyn Gamma8,0.000568463104609161								81,3.0,3.0,3.0,4							81,Extrasyn Gamma8,34.40886383510684
82,Extrasyn Gamma8,0.0004396284332465086								82,3.0,10.0,210.0,4							82,Extrasyn Gamma8,29.34062847706458
83,Extrasyn Gamma8,0.0006583252215020867								83,12.0,3.0,128.0,4							83,Extrasyn Gamma8,32.66626415554658
84,Extrasyn Gamma8,0.0004486538676350662								84,3.0,5.0,20.0,3							84,Extrasyn Gamma8,26.83892660840952
85,Extrasyn Gamma8,0.0004063702869869561								85,11.0,3.0,6.0,3							85,Extrasyn Gamma8,29.773664591123516
86,Extrasyn Gamma8,0.0005204891951697652								86,25.0,4.0,157.0,3							86,Extrasyn Gamma8,34.68189526932804
87,Extrasyn Gamma8,0.0003789708470995092								87,14.0,3.0,7.0,4							87,Extrasyn Gamma8,25.09740709268273
88,Extrasyn Gamma8,0.00022021923802558875								88,15.0,5.0,48.0,6							88,Extrasyn Gamma8,17.35626197998284
89,Extrasyn Gamma8,0.00021317523627082616								89,12.0,5.0,7.0,5							89,Extrasyn Gamma8,17.141550221948382
90,Extrasyn Gamma8,0.0004576242060974545								90,16.0,3.0,4.0,7							90,Extrasyn Gamma8,30.74662634717272
91,Extrasyn Gamma8,0.0005368361009754142								91,7.0,3.0,17.0,4							91,Extrasyn Gamma8,30.506278780307667
92,Extrasyn Gamma8,0.0006267720625691801								92,8.0,4.0,3.0,17							92,Extrasyn Gamma8,41.39060790551189
93,Extrasyn Gamma8,0.0006701020379125897								93,7.0,3.0,12.0,4							93,Extrasyn Gamma8,41.0410963029886
94,Extrasyn Gamma8,0.0005492880849058119								94,22.0,3.0,10.0,3							94,Extrasyn Gamma8,39.48871925994334
95,Extrasyn Gamma8,0.000591038575650805								95,5.0,7.0,7.0,82							95,Extrasyn Gamma8,37.26273167336536
96,Extrasyn Gamma8,0.0004903534173963045								96,3.0,3.0,13.0,11							96,Extrasyn Gamma8,32.54061579975476
97,Extrasyn Gamma8,0.0003992943723792119								97,10.0,6.0,33.0,5							97,Extrasyn Gamma8,26.446770118623125
98,Extrasyn Gamma8,0.000440451978680166								98,7.0,3.0,22.0,3							98,Extrasyn Gamma8,30.973381099081998
99,Extrasyn Gamma8,0.00035232654118912636								99,3.0,6.0,7.0,7							99,Extrasyn Gamma8,24.327308796392057
100,Extrasyn Gamma8,0.00016303247388538711								100,9.0,5.0,4.0,5							100,Extrasyn Gamma8,9.653238585318974
101,Extrasyn Gamma8,0.0005222247661753715								101,6.0,11.0,4.0,5							101,Extrasyn Gamma8,33.26672188376766
102,Syn Stargazin,0.001972331648151336								102,6.0,19.0,15.0,71							102,Syn Stargazin,39.41236134446631
103,Syn Stargazin,0.003014588044079949								103,9.0,14.0,5.0,3							103,Syn Stargazin,5.922569831198327
104,Syn Stargazin,0.0006848399564666583								104,6.0,7.0,5.0,7							104,Syn Stargazin,45.07173388080383
105,Syn Stargazin,0.002100499466044192								105,4.0,7.0,3.0,3							105,Syn Stargazin,45.7214992608851
106,Syn Stargazin,0.0011795339826788326								106,5.0,9.0,3.0,3							106,Syn Stargazin,32.1160242808593
107,Syn Stargazin,0.0009010456582273467								107,4.0,11.0,18.0,3							107,Syn Stargazin,32.90335268807727
108,Syn Stargazin,0.002482732395968978								108,3.0,3.0,207.0,3							108,Syn Stargazin,9.440047132961894
109,Syn Stargazin,0.0011416821181849182								109,3.0,6.0,10.0,7							109,Syn Stargazin,46.91844321307883
110,Syn Stargazin,0.001195923959121097								110,6.0,3.0,13.0,5							110,Syn Stargazin,51.45108323605979
111,Syn Stargazin,0.0009364394197563367								111,4.0,3.0,4.0,37							111,Syn Stargazin,53.6009095483425
112,Syn Stargazin,0.0011736574156690626								112,3.0,4.0,15.0,5							112,Syn Stargazin,32.42147557096858
113,Syn Stargazin,0.0027671754637088285								113,24.0,7.0,9.0,10							113,Syn Stargazin,29.006032114348308
114,Syn Stargazin,0.001417703888353429								114,4.0,26.0,9.0,3							114,Syn Stargazin,36.81121947122751
115,Syn Stargazin,0.0004228395645898641								115,13.0,3.0,4.0,22							115,Syn Stargazin,34.12389468619956
116,Syn Stargazin,0.002564792476556607								116,3.0,5.0,16.0,20							116,Syn Stargazin,35.67717509893271
117,Syn Stargazin,0.0012725822377302346								117,7.0,3.0,6.0,4							117,Syn Stargazin,42.34099866754939
118,Syn Stargazin,0.0014120660910011097								118,29.0,3.0,11.0,4							118,Syn Stargazin,34.0092989162117
119,Syn Stargazin,0.0019742422645453827								119,4.0,3.0,12.0,3							119,Syn Stargazin,40.88667411780378
120,Syn Stargazin,0.0013627713943092296								120,3.0,12.0,5.0,6							120,Syn Stargazin,40.081511597330284
121,Syn Stargazin,0.0012752078763856715								121,3.0,10.0,231.0,10							121,Syn Stargazin,38.55279626282263
122,Syn Stargazin,0.0015361775277601074								122,4.0,11.0,25.0,11							122,Syn Stargazin,43.03945659672715
123,Syn Stargazin,0.0011013485701749709								123,5.0,7.0,22.0,3							123,Syn Stargazin,17.001950482975538
124,Syn Stargazin,0.0008257993031472204								124,7.0,4.0,3.0,8							124,Syn Stargazin,25.691533875691302
125,Syn Stargazin,0.001623157007287523								125,5.0,12.0,3.0,4							125,Syn Stargazin,31.764324995841942
126,Syn Stargazin,0.0018225944981279355								126,5.0,3.0,64.0,8							126,Syn Stargazin,41.422602230180345
127,Syn Stargazin,0.0010736769217531879								127,4.0,8.0,89.0,5							127,Syn Stargazin,32.61803306591963
128,Syn Stargazin,0.0012867444832432794								128,4.0,3.0,46.0,12							128,Syn Stargazin,37.84542597774351
129,Syn Stargazin,0.0013432875495615441								129,6.0,6.0,16.0,16							129,Syn Stargazin,30.353662787956008
130,Syn Stargazin,0.0010642229315361864								130,12.0,4.0,4.0,4							130,Syn Stargazin,36.35849350585309
131,Syn Stargazin,0.0004815022989170348								131,5.0,3.0,7.0,6							131,Syn Stargazin,24.003105628964846
132,Syn Stargazin,0.0004487622686048765								132,3.0,3.0,49.0,3							132,Syn Stargazin,22.548104182352866
133,Syn Stargazin,0.0009662658905271709								133,15.0,4.0,3.0,48							133,Syn Stargazin,25.372408503995736
134,Syn Stargazin,0.001311912901324814								134,5.0,15.0,12.0,6							134,Syn Stargazin,45.6622964316535
135,Syn Stargazin,0.0012399573220240622								135,9.0,4.0,4.0,16							135,Syn Stargazin,23.96052796181763
136,Syn Stargazin,0.002072802590045518								136,6.0,25.0,14.0,3							136,Syn Stargazin,14.132744932128531
137,Syn Stargazin,0.0010548369865743946								137,3.0,5.0,3.0,10							137,Syn Stargazin,22.234629599212283
138,Syn Stargazin,0.0008739070729762155								138,4.0,22.0,298.0,27							138,Syn Stargazin,20.696042217160183
139,Syn Stargazin,0.002162985991262471								139,26.0,3.0,9.0,6							139,Syn Stargazin,16.06973247594704
140,Syn Stargazin,0.0010172779846246182								140,13.0,6.0,87.0,25							140,Syn Stargazin,31.789937019519318
141,Syn Stargazin,0.0017156010685356064								141,4.0,15.0,26.0,11							141,Syn Stargazin,17.329303722581884
142,Syn Stargazin,0.0012073959546135054								142,16.0,3.0,3.0,11							142,Syn Stargazin,18.218594651232593
143,Syn Stargazin,0.0009279514132376728								143,4.0,5.0,7.0,53							143,Syn Stargazin,29.41632722079078
144,Syn Stargazin,0.0011865169154771458								144,5.0,13.0,14.0,6							144,Syn Stargazin,40.63414094099815
145,Syn Stargazin,0.0009144042512394742								145,9.0,4.0,61.0,4							145,Syn Stargazin,40.388880355100454
146,Syn Stargazin,0.0007172887080398681								146,3.0,12.0,23.0,6							146,Syn Stargazin,43.3843976637017
147,Syn Stargazin,0.00032275321384670245								147,9.0,6.0,41.0,11							147,Syn Stargazin,22.712263196619805
148,Syn Stargazin,0.0007922058763620074								148,3.0,14.0,14.0,3							148,Syn Stargazin,32.91399772850747
149,Syn Stargazin,0.000652221120384475								149,8.0,5.0,31.0,4							149,Syn Stargazin,22.04476980320487
150,Syn Stargazin,0.0005231707939989105								150,3.0,8.0,23.0,22							150,Syn Stargazin,21.591175625351863
151,Syn Stargazin,0.0005881019943654248								151,4.0,13.0,6.0,13							151,Syn Stargazin,10.32620558668388
152,Syn Stargazin,0.000859416802630301								152,13.0,3.0,17.0,30							152,Syn Stargazin,41.087655902643874
153,Syn Stargazin,0.0006769564986534145								153,3.0,5.0,11.0,11							153,Syn Stargazin,15.811267702112621
154,Syn Stargazin,0.0011827104919860266								154,4.0,4.0,4.0,3							154,Syn Stargazin,8.32894712666216
155,Syn Stargazin,0.0008247266503492333								155,4.0,10.0,4.0,9							155,Syn Stargazin,22.041692214233404
156,Syn Stargazin,0.000996983511446672								156,4.0,4.0,7.0,7							156,Syn Stargazin,14.222304014931126
157,Syn Stargazin,0.000852508862475994								157,4.0,6.0,18.0,7							157,Syn Stargazin,17.63811439605505
158,Syn Stargazin,0.0006086445943423648								158,11.0,4.0,26.0,14							158,Syn Stargazin,6.979869201173908
159,Syn Stargazin,0.0007903049972993387								159,15.0,4.0,9.0,4							159,Syn Stargazin,25.611736023589682
160,Syn Stargazin,0.0015559528460752164								160,21.0,4.0,9.0,3							160,Syn Stargazin,17.031540144685714
161,Syn Stargazin,0.0007080084754383399								161,9.0,11.0,22.0,11							161,Syn Stargazin,19.979075144644515
162,Syn Stargazin,0.0005975038830623313								162,6.0,3.0,6.0,4							162,Syn Stargazin,40.14848226110526
163,Syn Stargazin,0.00043361665302868045								163,16.0,3.0,18.0,8							163,Syn Stargazin,16.059876038099272
164,Syn Stargazin,0.0003359974692866335								164,5.0,4.0,6.0,7							164,Syn Stargazin,22.779489443161594
165,Syn Stargazin,0.0004979459741165631								165,5.0,3.0,3.0,15							165,Syn Stargazin,11.329412989074097
166,Syn Stargazin,0.0015675997192758629								166,5.0,4.0,8.0,4							166,Syn Stargazin,11.69850536773032
167,Syn Stargazin,0.00089895458058274								167,4.0,3.0,7.0,6							167,Syn Stargazin,12.468163392271013
168,Syn Stargazin,0.0015085812004969222								168,3.0,6.0,6.0,15							168,Syn Stargazin,14.216995606777276
169,Syn Stargazin,0.0007655073441722448								169,12.0,3.0,7.0,4							169,Syn Stargazin,11.08485932787748
170,Syn Stargazin,0.00047643237923268355								170,15.0,3.0,9.0,4							170,Syn Stargazin,39.83035967861663
171,Syn Stargazin,0.000403452632905737								171,3.0,3.0,5.0,3							171,Syn Stargazin,30.586661700434938
172,Syn Stargazin,0.00013492726828871586								172,9.0,4.0,11.0,10							172,Syn Stargazin,14.719338358769003
173,Syn Stargazin,0.0003226850711898076								173,8.0,8.0,5.0,4							173,Syn Stargazin,28.25353157883108
174,Syn Stargazin,0.0005816085689078673								174,3.0,7.0,6.0,7							174,Syn Stargazin,25.717385700007735
175,Syn Stargazin,0.0003726977494700202								175,12.0,10.0,4.0,4							175,Syn Stargazin,19.469285420075682
176,Syn Stargazin,0.00019626346611768437								176,12.0,8.0,7.0,3							176,Syn Stargazin,13.709580353808834
177,Syn Stargazin,0.00039035543769842877								177,8.0,3.0,9.0,3							177,Syn Stargazin,42.50288433392634
178,Syn Stargazin,0.0003178572071908427								178,9.0,22.0,5.0,9							178,Syn Stargazin,23.839290539313204
179,Syn Stargazin,0.0004921326511315066								179,5.0,32.0,5.0,3							179,Syn Stargazin,21.243136020065034
180,Syn Stargazin,0.000447084102434206								180,13.0,3.0,170.0,4							180,Syn Stargazin,26.62083154787687
181,Syn Stargazin,0.00043469153980279346								181,6.0,7.0,18.0,7							181,Syn Stargazin,22.728969401453256
182,Syn Stargazin,0.00016226747123507457								182,3.0,4.0,26.0,3							182,Syn Stargazin,20.681148294666365
183,Syn Stargazin,0.0003834658399519387								183,4.0,3.0,46.0,3							183,Syn Stargazin,31.95548666266156
184,Syn Stargazin,0.0003065900691806262								184,14.0,3.0,4.0,4							184,Syn Stargazin,31.91896610647615
185,Syn Stargazin,0.00021731178475679325								185,13.0,4.0,7.0,16							185,Syn Stargazin,19.075145550874073
186,Syn Stargazin,0.0003520063876190136								186,11.0,6.0,16.0,8							186,Syn Stargazin,30.058972425893298
187,Syn Stargazin,0.0002509900368506397								187,11.0,17.0,24.0,4							187,Syn Stargazin,15.394055593505902
188,Syn Stargazin,0.0004159487979163093								188,3.0,12.0,13.0,6							188,Syn Stargazin,41.59487979163093
189,Syn Stargazin,0.00035138533182346574								189,5.0,7.0,28.0,5							189,Syn Stargazin,29.22547247274473
190,Syn Stargazin,0.00042968270258556955								190,3.0,6.0,6.0,8							190,Syn Stargazin,22.09796756154358
191,Syn Stargazin,0.0002163154912540599								191,4.0,3.0,3.0,3							191,Syn Stargazin,14.085659895613205
192,Syn Stargazin,0.0009647098345655555								192,4.0,3.0,7.0,3							192,Syn Stargazin,28.43355301877427
193,Syn Stargazin,0.0011545651771915273								193,7.0,4.0,5.0,8							193,Syn Stargazin,15.602232124209829
194,Syn Stargazin,0.00026173100629071645								194,3.0,4.0,21.0,4							194,Syn Stargazin,11.204238282992996
195,Syn Stargazin,0.00020382936876767898								195,4.0,5.0,16.0,3							195,Syn Stargazin,15.466727169363176
196,Syn Stargazin,0.00014274754328290974								196,4.0,11.0,3.0,4							196,Syn Stargazin,8.229977644541517
197,Syn Stargazin,0.00022732391048274465								197,5.0,3.0,6.0,10							197,Syn Stargazin,8.57227036736607
198,Syn Stargazin,0.0007140917410015113								198,3.0,4.0,27.0,11							198,Syn Stargazin,18.21662604595692
199,Syn Stargazin,0.0009409529696502883								199,4.0,3.0,4.0,3							199,Syn Stargazin,34.061645960191434
200,Syn Stargazin,0.0006220925484648609								200,3.0,4.0,8.0,4							200,Syn Stargazin,18.637070150290253
201,Syn Stargazin,0.00021475709282019507								201,3.0,8.0,13.0,19							201,Syn Stargazin,12.865632288767445
202,Syn Stargazin,0.0007386060866628101								202,5.0,8.0,10.0,14							202,Syn Stargazin,22.8616169681346
203,Syn Stargazin,0.001301480195391422								203,3.0,4.0,8.0,10							203,Syn Stargazin,9.803993938918433
204,Syn Stargazin,0.0005143744800393323								204,4.0,4.0,12.0,5							204,Syn Stargazin,23.292429284799958
205,Syn Stargazin,0.0012821828738472274								205,11.0,3.0,10.0,3							205,Syn Stargazin,29.992581844379586
206,Syn Gamma8,0.00030140747709394335								206,3.0,3.0,7.0,3							206,Syn Gamma8,29.659778331052937
207,Syn Gamma8,0.0006321507618826354								207,5.0,3.0,10.0,3							207,Syn Gamma8,59.03353418359241
208,Syn Gamma8,0.0004950268870958911								208,3.0,9.0,3.0,5							208,Syn Gamma8,49.662891585671915
209,Syn Gamma8,0.0006956669015821923								209,4.0,3.0,9.0,10							209,Syn Gamma8,52.27554751773699
210,Syn Gamma8,0.0006374409863600552								210,3.0,3.0,5.0,7							210,Syn Gamma8,51.57919431615714
211,Syn Gamma8,0.0005123136919089014								211,4.0,8.0,5.0,11							211,Syn Gamma8,58.27264742091769
212,Syn Gamma8,0.00042881533576490794								212,3.0,5.0,3.0,6							212,Syn Gamma8,37.31675441007595
213,Syn Gamma8,0.0006326800757035259								213,3.0,3.0,5.0,3							213,Syn Gamma8,46.1206036494159
214,Syn Gamma8,0.0007177163548269834								214,3.0,3.0,4.0,8							214,Syn Gamma8,60.79479711475624
215,Syn Gamma8,0.00044275608193519836								215,17.0,17.0,15.0,22							215,Syn Gamma8,30.403851120013623
216,Syn Gamma8,0.000568833386113894								216,8.0,23.0,29.0,9							216,Syn Gamma8,43.80257087163952
217,Syn Gamma8,0.00030964857987828367								217,19.0,8.0,8.0,6							217,Syn Gamma8,23.177288913045185
218,Syn Gamma8,0.0004743370825908019								218,3.0,6.0,4.0,32							218,Syn Gamma8,50.52110938836944
219,Syn Gamma8,0.0004162365176008968								219,10.0,7.0,109.0,10							219,Syn Gamma8,32.998931125116144
220,Syn Gamma8,0.00041427876674525417								220,29.0,9.0,5.0,9							220,Syn Gamma8,43.282856227116106
221,Syn Gamma8,0.0005916895500634648								221,5.0,20.0,378.0,10							221,Syn Gamma8,56.97751222833365
222,Syn Gamma8,0.0005149725580522741								222,7.0,3.0,68.0,3							222,Syn Gamma8,43.143868499923144
223,Syn Gamma8,0.0002911109051924274								223,3.0,5.0,7.0,16							223,Syn Gamma8,29.573171321135476
224,Syn Gamma8,0.00034947397382818806								224,4.0,10.0,6.0,5							224,Syn Gamma8,35.75476299892353
225,Syn Gamma8,0.0005276015936126243								225,9.0,5.0,14.0,6							225,Syn Gamma8,35.46293290400355
226,Syn Gamma8,0.00034806154418240653								226,3.0,6.0,3.0,4							226,Syn Gamma8,34.41286453780856
227,Syn Gamma8,0.0004871078532800257								227,17.0,4.0,228.0,5							227,Syn Gamma8,46.60599830765678
228,Syn Gamma8,0.000311262455406216								228,5.0,9.0,20.0,4							228,Syn Gamma8,33.93462859691829
229,Syn Gamma8,0.0005338177272869451								229,19.0,5.0,135.0,5							229,Syn Gamma8,30.723322433781014
230,Syn Gamma8,0.001264278486604442								230,6.0,3.0,219.0,4							230,Syn Gamma8,37.18466137071888
231,Syn Gamma8,0.0004373353892223981								231,13.0,9.0,325.0,3							231,Syn Gamma8,32.51981099346037
232,Syn Gamma8,0.001106958437948485								232,19.0,5.0,11.0,20							232,Syn Gamma8,42.47322543687233
233,Syn Gamma8,0.0003649215633056276								233,4.0,4.0,18.0,6							233,Syn Gamma8,27.913776297631962
234,Syn Gamma8,0.0005946167033753091								234,10.0,3.0,21.0,6							234,Syn Gamma8,33.425199302162355
235,Syn Gamma8,0.0006669011924234194								235,12.0,3.0,79.0,6							235,Syn Gamma8,36.83465888385166
236,Syn Gamma8,0.0005032954885453448								236,3.0,3.0,14.0,86							236,Syn Gamma8,42.83365859960381
237,Syn Gamma8,0.00041439727073966256								237,3.0,3.0,6.0,3							237,Syn Gamma8,21.897363259423845
238,Syn Gamma8,0.00040200456210255463								238,4.0,8.0,5.0,4							238,Syn Gamma8,23.857837513504727
239,Syn Gamma8,0.00039323306563844915								239,14.0,24.0,22.0,19							239,Syn Gamma8,24.005506913975093
240,Syn Gamma8,0.00034662529015115547								240,8.0,14.0,8.0,16							240,Syn Gamma8,22.435293860916214
241,Syn Gamma8,0.0010263156408935456								241,8.0,10.0,4.0,7							241,Syn Gamma8,81.94915763788767
242,Syn Gamma8,0.00038354423089470953								242,28.0,7.0,13.0,5							242,Syn Gamma8,26.101308718732593
243,Syn Gamma8,0.00022370831150849148								243,15.0,10.0,46.0,8							243,Syn Gamma8,20.429982786163606
244,Syn Gamma8,0.00031208883736028373								244,8.0,8.0,14.0,13							244,Syn Gamma8,22.764126960397167
245,Syn Gamma8,0.0005536574213812542								245,23.0,7.0,14.0,4							245,Syn Gamma8,49.98296165247433
246,Syn Gamma8,0.0003553945005726161								246,5.0,5.0,5.0,3							246,Syn Gamma8,26.004475651654836
247,Syn Gamma8,0.0006193272749044423								247,4.0,6.0,31.0,3							247,Syn Gamma8,34.40707082802457
248,Syn Gamma8,0.00040842847959828764								248,5.0,5.0,18.0,4							248,Syn Gamma8,32.849475570907856
249,Syn Gamma8,0.0003517500736986136								249,3.0,6.0,8.0,6							249,Syn Gamma8,33.645659223345646
250,Syn Gamma8,0.00030075933021018905								250,20.0,5.0,4.0,20							250,Syn Gamma8,22.76489835652086
251,Syn Gamma8,0.00046503967620821317								251,12.0,3.0,5.0,3							251,Syn Gamma8,31.45195877736708
252,Syn Gamma8,0.0005158745475829833								252,8.0,6.0,6.0,3							252,Syn Gamma8,32.858251438406576
253,Syn Gamma8,0.0004715803212495525								253,7.0,15.0,32.0,9							253,Syn Gamma8,40.156402901162764
254,Syn Gamma8,0.0005333222502674279								254,3.0,6.0,3.0,22							254,Syn Gamma8,34.941802603728036
255,Syn Gamma8,0.0004191762371946746								255,14.0,6.0,4.0,5							255,Syn Gamma8,35.809025287987275
256,Syn Gamma8,0.00031925528393915686								256,5.0,13.0,21.0,6							256,Syn Gamma8,24.116406340727675
257,Syn Gamma8,0.00015558556872008816								257,13.0,7.0,9.0,4							257,Syn Gamma8,18.64455162348164
258,Syn Gamma8,0.0002979237092228597								258,21.0,4.0,14.0,3							258,Syn Gamma8,20.0339153707346
259,Syn Gamma8,0.00023958360703344312								259,8.0,4.0,6.0,6							259,Syn Gamma8,23.95836070334431
260,Syn Gamma8,0.00017382993843795372								260,5.0,7.0,8.0,3							260,Syn Gamma8,16.985920380358426
261,Syn Gamma8,0.00027778310320526793								261,17.0,3.0,7.0,7							261,Syn Gamma8,22.93020899100089
262,Syn Gamma8,0.0003368015570102714								262,3.0,5.0,6.0,3							262,Syn Gamma8,22.590348336054788
263,Syn Gamma8,0.00037866307569590696								263,6.0,6.0,16.0,3							263,Syn Gamma8,15.967720059465956
264,Syn Gamma8,0.0004887516238062266								264,12.0,3.0,4.0,7							264,Syn Gamma8,34.14073842764083
265,Syn Gamma8,0.00043174576337042084								265,4.0,3.0,3.0,4							265,Syn Gamma8,30.8389830978872
266,Syn Gamma8,0.00029739225973997877								266,13.0,4.0,4.0,3							266,Syn Gamma8,22.711512631439298
267,Syn Gamma8,0.00045205702196920723								267,3.0,10.0,3.0,10							267,Syn Gamma8,43.21133298235069
268,Syn Gamma8,0.00012269265505150402								268,8.0,3.0,8.0,11							268,Syn Gamma8,15.336581881438002
269,Syn Gamma8,0.0003272154284978045								269,3.0,4.0,7.0,3							269,Syn Gamma8,24.40250653203966
270,Syn Gamma8,0.00021959035868429988								270,3.0,3.0,7.0,19							270,Syn Gamma8,20.38856529816586
271,Syn Gamma8,0.0002379647325855468								271,8.0,3.0,18.0,10							271,Syn Gamma8,18.41986423779337
272,Syn Gamma8,0.0007850246279694491								272,3.0,7.0,5.0,26							272,Syn Gamma8,30.193254921901886
273,Syn Gamma8,0.0002476554531641143								273,3.0,4.0,6.0,4							273,Syn Gamma8,22.514132105828576
274,Syn Gamma8,0.001197925291487518								274,4.0,7.0,3.0,38							274,Syn Gamma8,53.31425747829064
275,Syn Gamma8,0.0009178162556854207								275,10.0,7.0,46.0,17							275,Syn Gamma8,63.18300310877896
276,Syn Gamma8,0.0006602154113647066								276,6.0,7.0,10.0,18							276,Syn Gamma8,38.888190227640024
277,Syn Gamma8,0.0007603021230087256								277,3.0,3.0,36.0,5							277,Syn Gamma8,41.811115302940046
278,Syn Gamma8,0.00065633714733308								278,7.0,4.0,11.0,9							278,Syn Gamma8,38.11758387415347
279,Syn Gamma8,0.0010233500563852338								279,7.0,9.0,4.0,9							279,Syn Gamma8,54.66341916095038
280,Syn Gamma8,0.0008757774238112452								280,5.0,3.0,6.0,14							280,Syn Gamma8,47.15724589752858
281,Syn Gamma8,0.0011706485387680799								281,6.0,18.0,4.0,10							281,Syn Gamma8,60.531095175325106
282,Syn Gamma8,0.0006619514749542006								282,7.0,12.0,7.0,4							282,Syn Gamma8,47.89497712951559
283,Syn Gamma8,0.0004938580326659176								283,4.0,9.0,10.0,26							283,Syn Gamma8,31.63140291868481
284,Syn Gamma8,0.000679481753985336								284,4.0,9.0,6.0,4							284,Syn Gamma8,45.780685552203494
285,Syn Gamma8,0.000729294694477133								285,5.0,8.0,17.0,16							285,Syn Gamma8,49.37932827188922
286,Syn Gamma8,0.0006909983128223352								286,3.0,4.0,15.0,3							286,Syn Gamma8,39.76195579226501
287,Syn Gamma8,0.0010791077075891931								287,6.0,4.0,8.0,50							287,Syn Gamma8,48.05742827320294
288,Syn Gamma8,0.00134738926992059								288,3.0,10.0,8.0,7							288,Syn Gamma8,53.633941812373
289,Syn Gamma8,0.001532679257385416								289,3.0,10.0,5.0,4							289,Syn Gamma8,89.08269901345935
290,Syn Gamma8,0.0012846409977646522								290,3.0,8.0,3.0,15							290,Syn Gamma8,62.31467526470328
291,Syn Gamma8,0.0007665153560128522								291,3.0,13.0,3.0,5							291,Syn Gamma8,38.39432910261156
292,Syn Gamma8,0.0011172598012618462								292,13.0,6.0,4.0,3							292,Syn Gamma8,60.634206296238986
293,Syn Gamma8,0.0009321356775237428								293,11.0,3.0,30.0,11							293,Syn Gamma8,39.4236594794988
294,Syn Gamma8,0.0011950106992874563								294,6.0,9.0,553.0,11							294,Syn Gamma8,53.95082163825988
295,Syn Gamma8,0.0006475645573555747								295,9.0,4.0,11.0,3							295,Syn Gamma8,44.62383968956685
296,Syn Gamma8,0.0007682432886306993								296,40.0,12.0,3.0,4							296,Syn Gamma8,59.09563758697686
297,Syn Gamma8,0.0010607232050269734								297,8.0,28.0,7.0,4							297,Syn Gamma8,43.93528068159062
298,Syn Gamma8,0.000852606234531419								298,9.0,5.0,4.0,5							298,Syn Gamma8,55.00685384073671
299,Syn Gamma8,0.0008426611831471287								299,7.0,3.0,5.0,16							299,Syn Gamma8,40.773928216796556
300,Syn Gamma8,0.0010221634007671911								300,16.0,4.0,3.0,11							300,Syn Gamma8,67.05681884465616
301,Syn Gamma8,0.0008234552067110256								301,9.0,27.0,3.0,8							301,Syn Gamma8,40.75119623655246
302,Syn Gamma8,0.0006193190989205597								302,18.0,3.0,4.0,9							302,Syn Gamma8,45.158684296290815
303,Syn Gamma8,0.0008182281674941011								303,10.0,6.0,8.0,7							303,Syn Gamma8,38.795301044978935
304,Syn Gamma8,0.0013178421153979016								304,4.0,6.0,3.0,4							304,Syn Gamma8,22.89687073085157
305,Syn Gamma8,0.0005139263293569184								305,3.0,5.0,75.0,27							305,Syn Gamma8,18.802182781350673
306,Syn Gamma8,0.0009354357847697733								306,5.0,8.0,239.0,16							306,Syn Gamma8,37.66855509140027
307,Syn Gamma8,0.000530093549405148								307,4.0,5.0,222.0,11							307,Syn Gamma8,33.42932293545979
								308,10.0,5.0,9.0,4
								309,3.0,3.0,7.0,3
								310,4.0,10.0,31.0,23
								311,9.0,3.0,53.0,13
								312,30.0,5.0,87.0,16
								313,5.0,4.0,71.0,4
								314,16.0,3.0,19.0,11
								315,8.0,5.0,15.0,3
								316,8.0,3.0,16.0,4
								317,3.0,5.0,13.0,14
								318,21.0,5.0,8.0,13
								319,3.0,3.0,7.0,5
								320,8.0,5.0,23.0,24
								321,13.0,3.0,4.0,36
								322,5.0,11.0,14.0,13
								323,7.0,14.0,4.0,15
								324,7.0,3.0,4.0,20
								325,3.0,8.0,13.0,6
								326,3.0,9.0,5.0,5
								327,9.0,13.0,8.0,5
								328,3.0,7.0,6.0,5
								329,3.0,12.0,5.0,3
								330,9.0,24.0,3.0,6
								331,5.0,7.0,4.0,3
								332,3.0,11.0,3.0,3
								333,4.0,7.0,4.0,3
								334,3.0,7.0,4.0,3
								335,19.0,6.0,4.0,7
								336,9.0,6.0,3.0,6
								337,6.0,5.0,3.0,6
								338,8.0,6.0,8.0,3
								339,11.0,12.0,3.0,6
								340,3.0,4.0,3.0,75
								341,4.0,3.0,97.0,3
								342,3.0,4.0,3.0,3
								343,6.0,5.0,17.0,21
								344,5.0,3.0,286.0,4
								345,9.0,8.0,101.0,27
								346,5.0,4.0,67.0,4
								347,3.0,3.0,14.0,7
								348,8.0,5.0,34.0,4
								349,3.0,3.0,59.0,3
								350,6.0,8.0,3.0,3
								351,5.0,3.0,55.0,7
								352,7.0,34.0,15.0,4
								353,3.0,14.0,18.0,13
								354,3.0,18.0,87.0,4
								355,4.0,52.0,11.0,5
								356,3.0,3.0,3.0,88
								357,6.0,7.0,7.0,10
								358,22.0,13.0,8.0,4
								359,6.0,3.0,5.0,16
								360,5.0,11.0,11.0,3
								361,4.0,5.0,33.0,5
								362,38.0,13.0,4.0,100
								363,26.0,7.0,8.0,4
								364,16.0,4.0,15.0,8
								365,16.0,19.0,3.0,9
								366,3.0,3.0,4.0,10
								367,18.0,15.0,3.0,40
								368,4.0,3.0,73.0,3
								369,6.0,19.0,85.0,10
								370,9.0,4.0,12.0,6
								371,18.0,11.0,322.0,24
								372,24.0,4.0,261.0,28
								373,4.0,7.0,7.0,5
								374,4.0,7.0,36.0,3
								375,8.0,8.0,4.0,45
								376,10.0,3.0,8.0,4
								377,12.0,16.0,69.0,13
								378,4.0,6.0,35.0,16
								379,3.0,34.0,3.0,5
								380,8.0,12.0,4.0,11
								381,5.0,9.0,4.0,6
								382,8.0,20.0,10.0,11
								383,6.0,9.0,3.0,6
								384,5.0,21.0,6.0,3
								385,6.0,24.0,5.0,12
								386,16.0,8.0,10.0,6
								387,6.0,7.0,5.0,3
								388,18.0,6.0,3.0,9
								389,7.0,3.0,3.0,13
								390,29.0,30.0,5.0,10
								391,3.0,3.0,56.0,3
								392,22.0,5.0,46.0,4
								393,19.0,14.0,6.0,27
								394,6.0,25.0,8.0,7
								395,16.0,19.0,267.0,4
								396,4.0,8.0,14.0,3
								397,3.0,31.0,3.0,4
								398,6.0,23.0,5.0,9
								399,4.0,13.0,13.0,3
								400,4.0,23.0,3.0,4
								401,4.0,25.0,3.0,3
								402,14.0,3.0,9.0,19
								403,12.0,7.0,22.0,11
								404,6.0,5.0,3.0,9
								405,3.0,6.0,3.0,6
								406,14.0,13.0,100.0,4
								407,4.0,20.0,172.0,3
								408,5.0,4.0,8.0,4
								409,5.0,3.0,58.0,28
								410,4.0,52.0,12.0,5
								411,4.0,11.0,14.0,4
								412,4.0,20.0,8.0,4
								413,7.0,7.0,4.0,7
								414,5.0,9.0,5.0,8
								415,5.0,8.0,5.0,9
								416,8.0,35.0,6.0,9
								417,4.0,9.0,7.0,4
								418,14.0,14.0,3.0,5
								419,5.0,3.0,13.0,10
								420,10.0,3.0,7.0,3
								421,7.0,14.0,129.0,4
								422,5.0,26.0,75.0,4
								423,20.0,15.0,25.0,5
								424,7.0,6.0,7.0,3
								425,3.0,10.0,8.0,4
								426,11.0,15.0,110.0,3
								427,3.0,4.0,16.0,3
								428,23.0,18.0,4.0,3
								429,8.0,9.0,16.0,4
								430,3.0,11.0,6.0,29
								431,5.0,20.0,21.0,17
								432,4.0,11.0,15.0,3
								433,6.0,3.0,3.0,13
								434,12.0,3.0,7.0,71
								435,11.0,3.0,3.0,17
								436,13.0,7.0,7.0,45
								437,3.0,11.0,35.0,3
								438,3.0,6.0,69.0,26
								439,3.0,3.0,259.0,20
								440,4.0,14.0,167.0,4
								441,3.0,13.0,211.0,32
								442,4.0,10.0,34.0,40
								443,4.0,24.0,25.0,8
								444,13.0,3.0,4.0,5
								445,3.0,3.0,90.0,85
								446,3.0,11.0,4.0,9
								447,4.0,19.0,10.0,10
								448,23.0,5.0,72.0,5
								449,4.0,3.0,35.0,8
								450,4.0,6.0,21.0,7
								451,4.0,4.0,8.0,9
								452,10.0,4.0,8.0,11
								453,3.0,3.0,4.0,6
								454,3.0,3.0,44.0,3
								455,9.0,13.0,3.0,10
								456,5.0,10.0,7.0,21
								457,4.0,21.0,67.0,25
								458,5.0,14.0,13.0,3
								459,7.0,25.0,146.0,4
								460,11.0,9.0,26.0,3
								461,3.0,5.0,37.0,11
								462,5.0,18.0,52.0,3
								463,20.0,88.0,27.0,4
								464,14.0,14.0,74.0,3
								465,20.0,17.0,25.0,4
								466,19.0,11.0,6.0,8
								467,3.0,4.0,18.0,5
								468,20.0,16.0,58.0,6
								469,8.0,3.0,4.0,5
								470,3.0,23.0,7.0,17
								471,7.0,13.0,39.0,9
								472,12.0,5.0,4.0,11
								473,12.0,10.0,5.0,6
								474,14.0,21.0,9.0,4
								475,5.0,16.0,6.0,4
								476,24.0,6.0,5.0,9
								477,21.0,3.0,5.0,8
								478,3.0,5.0,3.0,3
								479,3.0,11.0,197.0,4
								480,8.0,3.0,193.0,5
								481,5.0,8.0,10.0,10
								482,9.0,11.0,7.0,7
								483,4.0,9.0,17.0,3
								484,6.0,10.0,30.0,5
								485,26.0,3.0,6.0,23
								486,4.0,7.0,4.0,28
								487,33.0,3.0,4.0,7
								488,3.0,11.0,15.0,3
								489,5.0,5.0,8.0,3
								490,4.0,4.0,4.0,14
								491,3.0,3.0,5.0,5
								492,10.0,3.0,30.0,6
								493,6.0,29.0,12.0,4
								494,10.0,6.0,201.0,4
								495,3.0,5.0,15.0,4
								496,14.0,13.0,17.0,3
								497,6.0,42.0,44.0,15
								498,6.0,4.0,3.0,12
								499,12.0,7.0,19.0,6
								500,9.0,8.0,8.0,19
								501,3.0,19.0,16.0,4
								502,5.0,16.0,182.0,12
								503,7.0,43.0,28.0,4
								504,8.0,22.0,7.0,3
								505,3.0,15.0,30.0,7
								506,10.0,3.0,6.0,4
								507,7.0,22.0,12.0,14
								508,3.0,16.0,48.0,5
								509,3.0,17.0,9.0,6
								510,9.0,20.0,16.0,7
								511,5.0,8.0,11.0,4
								512,11.0,5.0,3.0,6
								513,4.0,7.0,134.0,3
								514,3.0,15.0,6.0,11
								515,4.0,28.0,111.0,6
								516,13.0,13.0,57.0,6
								517,3.0,42.0,10.0,8
								518,3.0,16.0,3.0,3
								519,7.0,31.0,4.0,3
								520,4.0,10.0,36.0,4
								521,3.0,7.0,10.0,3
								522,7.0,8.0,16.0,3
								523,6.0,6.0,5.0,6
								524,3.0,34.0,16.0,4
								525,3.0,20.0,23.0,9
								526,11.0,13.0,21.0,4
								527,35.0,5.0,47.0,3
								528,27.0,3.0,3.0,4
								529,4.0,3.0,10.0,3
								530,19.0,33.0,18.0,3
								531,9.0,14.0,410.0,8
								532,3.0,7.0,6.0,9
								533,4.0,8.0,173.0,17
								534,3.0,9.0,3.0,5
								535,3.0,3.0,63.0,3
								536,19.0,5.0,188.0,10
								537,13.0,8.0,71.0,10
								538,9.0,17.0,5.0,3
								539,8.0,25.0,293.0,11
								540,8.0,68.0,13.0,35
								541,27.0,6.0,11.0,6
								542,4.0,5.0,363.0,4
								543,12.0,15.0,109.0,3
								544,16.0,3.0,28.0,15
								545,33.0,3.0,60.0,4
								546,11.0,22.0,25.0,17
								547,28.0,4.0,12.0,6
								548,4.0,3.0,3.0,19
								549,4.0,34.0,4.0,6
								550,5.0,10.0,5.0,14
								551,10.0,7.0,74.0,5
								552,3.0,12.0,9.0,4
								553,9.0,16.0,8.0,3
								554,16.0,21.0,29.0,8
								555,5.0,13.0,24.0,12
								556,8.0,3.0,8.0,14
								557,4.0,4.0,18.0,7
								558,5.0,29.0,6.0,5
								559,7.0,7.0,11.0,16
								560,5.0,13.0,6.0,6
								561,10.0,4.0,5.0,3
								562,14.0,14.0,5.0,4
								563,4.0,18.0,10.0,3
								564,11.0,3.0,3.0,11
								565,6.0,10.0,41.0,14
								566,3.0,21.0,9.0,5
								567,5.0,10.0,18.0,6
								568,4.0,11.0,22.0,14
								569,5.0,13.0,19.0,7
								570,11.0,9.0,11.0,5
								571,4.0,6.0,23.0,17
								572,3.0,25.0,11.0,4
								573,10.0,9.0,4.0,6
								574,7.0,25.0,7.0,4
								575,3.0,4.0,5.0,5
								576,5.0,9.0,8.0,4
								577,3.0,5.0,5.0,3
								578,3.0,7.0,5.0,6
								579,3.0,8.0,3.0,4
								580,4.0,5.0,25.0,6
								581,3.0,11.0,12.0,3
								582,32.0,4.0,3.0,3
								583,4.0,11.0,15.0,4
								584,3.0,19.0,16.0,4
								585,13.0,10.0,6.0,25
								586,3.0,4.0,3.0,17
								587,7.0,3.0,3.0,20
								588,4.0,8.0,4.0,12
								589,4.0,3.0,3.0,12
								590,9.0,20.0,7.0,21
								591,4.0,4.0,6.0,6
								592,3.0,3.0,383.0,6
								593,3.0,10.0,66.0,5
								594,3.0,13.0,20.0,14
								595,4.0,5.0,9.0,3
								596,3.0,5.0,41.0,46
								597,10.0,8.0,12.0,13
								598,4.0,27.0,59.0,5
								599,3.0,13.0,9.0,6
								600,6.0,3.0,18.0,6
								601,4.0,23.0,13.0,8
								602,3.0,4.0,36.0,4
								603,6.0,4.0,21.0,15
								604,3.0,23.0,89.0,18
								605,9.0,10.0,5.0,14
								606,25.0,4.0,3.0,7
								607,12.0,17.0,33.0,14
								608,15.0,23.0,9.0,3
								609,13.0,11.0,19.0,8
								610,4.0,5.0,9.0,11
								611,3.0,10.0,19.0,7
								612,9.0,4.0,8.0,8
								613,3.0,16.0,19.0,6
								614,9.0,112.0,6.0,3
								615,14.0,9.0,11.0,9
								616,5.0,13.0,17.0,4
								617,6.0,6.0,17.0,4
								618,4.0,16.0,9.0,6
								619,3.0,8.0,4.0,3
								620,4.0,5.0,5.0,7
								621,8.0,8.0,3.0,22
								622,12.0,15.0,3.0,8
								623,9.0,17.0,3.0,4
								624,6.0,3.0,8.0,3
								625,7.0,3.0,4.0,6
								626,7.0,8.0,6.0,3
								627,8.0,8.0,14.0,8
								628,6.0,18.0,4.0,7
								629,7.0,16.0,7.0,3
								630,12.0,16.0,91.0,18
								631,4.0,7.0,45.0,10
								632,11.0,9.0,12.0,3
								633,7.0,18.0,3.0,13
								634,10.0,24.0,54.0,13
								635,4.0,7.0,39.0,3
								636,5.0,7.0,28.0,7
								637,5.0,12.0,5.0,3
								638,3.0,10.0,71.0,10
								639,20.0,3.0,38.0,10
								640,5.0,19.0,17.0,10
								641,11.0,16.0,100.0,6
								642,3.0,3.0,3.0,5
								643,4.0,11.0,3.0,6
								644,5.0,6.0,6.0,5
								645,6.0,6.0,5.0,6
								646,13.0,4.0,32.0,8
								647,8.0,16.0,32.0,28
								648,21.0,19.0,17.0,3
								649,4.0,5.0,8.0,6
								650,13.0,3.0,13.0,5
								651,3.0,9.0,20.0,4
								652,13.0,11.0,38.0,5
								653,14.0,6.0,5.0,4
								654,4.0,3.0,15.0,4
								655,6.0,17.0,4.0,4
								656,3.0,23.0,10.0,16
								657,9.0,18.0,17.0,3
								658,5.0,15.0,5.0,3
								659,4.0,10.0,3.0,5
								660,3.0,41.0,18.0,12
								661,7.0,11.0,5.0,17
								662,5.0,3.0,11.0,5
								663,22.0,7.0,11.0,16
								664,20.0,17.0,11.0,4
								665,18.0,29.0,3.0,22
								666,7.0,10.0,13.0,4
								667,23.0,10.0,8.0,5
								668,4.0,10.0,7.0,3
								669,19.0,18.0,4.0,10
								670,4.0,64.0,19.0,32
								671,12.0,5.0,5.0,5
								672,20.0,12.0,3.0,9
								673,43.0,6.0,11.0,5
								674,42.0,5.0,7.0,3
								675,30.0,6.0,3.0,6
								676,25.0,3.0,8.0,3
								677,6.0,3.0,3.0,5
								678,22.0,9.0,4.0,8
								679,19.0,5.0,15.0,15
								680,5.0,7.0,5.0,77
								681,17.0,3.0,43.0,6
								682,5.0,11.0,5.0,7
								683,8.0,3.0,37.0,17
								684,10.0,5.0,3.0,16
								685,4.0,10.0,24.0,3
								686,8.0,23.0,117.0,18
								687,10.0,6.0,17.0,5
								688,6.0,4.0,28.0,11
								689,5.0,8.0,12.0,38
								690,10.0,18.0,20.0,5
								691,5.0,3.0,74.0,6
								692,3.0,12.0,5.0,9
								693,8.0,10.0,18.0,4
								694,8.0,3.0,17.0,4
								695,20.0,16.0,5.0,40
								696,19.0,4.0,3.0,8
								697,6.0,8.0,3.0,26
								698,8.0,13.0,3.0,4
								699,15.0,6.0,5.0,7
								700,5.0,8.0,67.0,12
								701,17.0,23.0,4.0,3
								702,8.0,3.0,9.0,5
								703,9.0,21.0,4.0,3
								704,13.0,11.0,17.0,3
								705,4.0,7.0,3.0,3
								706,8.0,4.0,12.0,4
								707,16.0,6.0,4.0,3
								708,4.0,4.0,13.0,3
								709,4.0,4.0,4.0,4
								710,3.0,40.0,16.0,6
								711,3.0,6.0,14.0,5
								712,5.0,39.0,4.0,3
								713,10.0,47.0,16.0,5
								714,11.0,15.0,9.0,3
								715,9.0,5.0,4.0,3
								716,4.0,4.0,7.0,4
								717,4.0,13.0,26.0,4
								718,8.0,3.0,5.0,11
								719,3.0,19.0,52.0,13
								720,5.0,6.0,3.0,42
								721,3.0,3.0,4.0,9
								722,14.0,10.0,5.0,7
								723,4.0,3.0,106.0,15
								724,5.0,11.0,87.0,4
								725,3.0,33.0,4.0,6
								726,5.0,3.0,319.0,9
								727,3.0,6.0,22.0,9
								728,6.0,68.0,18.0,11
								729,3.0,34.0,10.0,7
								730,8.0,3.0,18.0,4
								731,3.0,6.0,12.0,7
								732,7.0,47.0,37.0,9
								733,5.0,33.0,6.0,3
								734,3.0,28.0,5.0,9
								735,7.0,10.0,9.0,8
								736,25.0,5.0,3.0,7
								737,4.0,7.0,17.0,3
								738,17.0,3.0,57.0,10
								739,3.0,12.0,18.0,10
								740,18.0,11.0,26.0,3
								741,17.0,4.0,5.0,5
								742,27.0,28.0,26.0,8
								743,3.0,6.0,4.0,3
								744,8.0,16.0,16.0,3
								745,6.0,5.0,6.0,3
								746,39.0,6.0,10.0,7
								747,7.0,33.0,10.0,3
								748,7.0,4.0,11.0,3
								749,9.0,10.0,4.0,18
								750,76.0,3.0,13.0,9
								751,13.0,3.0,26.0,3
								752,24.0,3.0,10.0,7
								753,8.0,26.0,92.0,3
								754,15.0,20.0,327.0,35
								755,8.0,5.0,28.0,5
								756,20.0,4.0,4.0,6
								757,5.0,3.0,20.0,13
								758,5.0,14.0,3.0,7
								759,4.0,4.0,6.0,9
								760,11.0,6.0,49.0,9
								761,34.0,12.0,16.0,6
								762,21.0,42.0,6.0,4
								763,11.0,15.0,4.0,11
								764,14.0,23.0,15.0,3
								765,11.0,3.0,24.0,5
								766,14.0,6.0,15.0,15
								767,17.0,53.0,4.0,3
								768,8.0,3.0,3.0,5
								769,51.0,11.0,17.0,3
								770,9.0,27.0,3.0,6
								771,10.0,6.0,5.0,8
								772,11.0,4.0,10.0,9
								773,45.0,8.0,8.0,4
								774,5.0,22.0,5.0,7
								775,11.0,19.0,6.0,3
								776,8.0,18.0,65.0,3
								777,3.0,11.0,69.0,23
								778,5.0,4.0,258.0,4
								779,3.0,3.0,7.0,28
								780,20.0,10.0,47.0,8
								781,19.0,34.0,271.0,12
								782,16.0,31.0,181.0,57
								783,4.0,3.0,121.0,10
								784,10.0,18.0,26.0,9
								785,9.0,7.0,88.0,36
								786,6.0,17.0,7.0,14
								787,15.0,5.0,41.0,8
								788,11.0,3.0,10.0,22
								789,18.0,9.0,5.0,9
								790,6.0,11.0,14.0,3
								791,4.0,17.0,30.0,14
								792,3.0,9.0,5.0,26
								793,10.0,13.0,10.0,79
								794,7.0,18.0,11.0,47
								795,10.0,3.0,8.0,3
								796,6.0,6.0,6.0,4
								797,4.0,8.0,8.0,6
								798,16.0,23.0,30.0,5
								799,6.0,12.0,18.0,3
								800,17.0,11.0,3.0,3
								801,10.0,22.0,17.0,4
								802,5.0,3.0,10.0,4
								803,4.0,9.0,17.0,16
								804,7.0,7.0,3.0,3
								805,8.0,31.0,3.0,3
								806,4.0,6.0,13.0,10
								807,7.0,3.0,3.0,5
								808,8.0,4.0,20.0,5
								809,9.0,7.0,1139.0,5
								810,8.0,6.0,11.0,3
								811,6.0,41.0,17.0,5
								812,3.0,3.0,32.0,3
								813,14.0,11.0,8.0,3
								814,4.0,6.0,8.0,3
								815,16.0,6.0,7.0,21
								816,3.0,8.0,41.0,8
								817,8.0,12.0,6.0,12
								818,6.0,15.0,587.0,5
								819,3.0,3.0,211.0,6
								820,7.0,3.0,5.0,4
								821,4.0,3.0,19.0,13
								822,3.0,6.0,21.0,7
								823,14.0,4.0,37.0,3
								824,5.0,3.0,106.0,5
								825,5.0,7.0,26.0,3
								826,16.0,4.0,44.0,3
								827,9.0,20.0,30.0,9
								828,6.0,4.0,46.0,7
								829,3.0,3.0,71.0,3
								830,5.0,4.0,62.0,4
								831,6.0,13.0,56.0,3
								832,10.0,4.0,7.0,26
								833,3.0,4.0,3.0,14
								834,3.0,29.0,21.0,6
								835,13.0,15.0,19.0,17
								836,4.0,4.0,5.0,8
								837,7.0,3.0,9.0,4
								838,4.0,3.0,25.0,4
								839,8.0,8.0,5.0,6
								840,4.0,48.0,14.0,10
								841,7.0,7.0,19.0,3
								842,3.0,4.0,12.0,18
								843,5.0,9.0,3.0,3
								844,3.0,18.0,22.0,5
								845,11.0,7.0,9.0,13
								846,4.0,3.0,3.0,6
								847,4.0,15.0,7.0,12
								848,6.0,8.0,4.0,3
								849,3.0,12.0,4.0,13
								850,7.0,12.0,9.0,3
								851,3.0,5.0,5.0,21
								852,4.0,9.0,4.0,24
								853,6.0,16.0,13.0,8
								854,3.0,3.0,3.0,3
								855,3.0,5.0,278.0,16
								856,4.0,3.0,36.0,4
								857,9.0,11.0,576.0,3
								858,4.0,4.0,9.0,3
								859,3.0,3.0,53.0,5
								860,3.0,3.0,19.0,3
								861,6.0,9.0,28.0,3
								862,3.0,4.0,10.0,3
								863,9.0,11.0,12.0,18
								864,4.0,3.0,20.0,7
								865,6.0,3.0,7.0,3
								866,13.0,3.0,7.0,5
								867,11.0,10.0,3.0,12
								868,19.0,9.0,5.0,8
								869,33.0,9.0,6.0,5
								870,14.0,6.0,6.0,14
								871,5.0,6.0,7.0,31
								872,7.0,12.0,6.0,14
								873,34.0,4.0,38.0,14
								874,14.0,47.0,8.0,9
								875,14.0,26.0,8.0,4
								876,6.0,24.0,9.0,7
								877,11.0,3.0,13.0,8
								878,8.0,34.0,21.0,8
								879,12.0,10.0,4.0,14
								880,36.0,3.0,4.0,6
								881,30.0,3.0,20.0,6
								882,3.0,13.0,3.0,4
								883,4.0,6.0,11.0,12
								884,3.0,17.0,4.0,4
								885,39.0,8.0,3.0,11
								886,4.0,3.0,3.0,3
								887,7.0,14.0,11.0,4
								888,4.0,19.0,101.0,9
								889,4.0,16.0,493.0,3
								890,12.0,14.0,7.0,3
								891,7.0,9.0,25.0,6
								892,15.0,3.0,4.0,3
								893,3.0,10.0,19.0,3
								894,3.0,9.0,14.0,29
								895,3.0,5.0,55.0,4
								896,6.0,3.0,115.0,10
								897,11.0,8.0,26.0,6
								898,33.0,10.0,4.0,8
								899,8.0,7.0,56.0,9
								900,5.0,3.0,3.0,3
								901,6.0,10.0,4.0,19
								902,67.0,3.0,71.0,5
								903,25.0,6.0,3.0,4
								904,9.0,6.0,4.0,6
								905,17.0,3.0,25.0,14
								906,13.0,3.0,4.0,3
								907,16.0,4.0,12.0,4
								908,5.0,10.0,3.0,3
								909,10.0,6.0,353.0,8
								910,20.0,4.0,28.0,3
								911,14.0,5.0,96.0,3
								912,24.0,4.0,3.0,8
								913,11.0,34.0,3.0,11
								914,13.0,15.0,6.0,3
								915,4.0,4.0,14.0,4
								916,4.0,3.0,590.0,7
								917,20.0,4.0,3.0,3
								918,6.0,3.0,53.0,3
								919,7.0,9.0,5.0,9
								920,6.0,5.0,5.0,3
								921,4.0,16.0,15.0,4
								922,18.0,3.0,11.0,8
								923,4.0,5.0,4.0,20
								924,7.0,4.0,4.0,20
								925,16.0,7.0,3.0,17
								926,10.0,7.0,7.0,17
								927,4.0,3.0,26.0,7
								928,8.0,4.0,296.0,15
								929,5.0,3.0,6.0,17
								930,3.0,3.0,81.0,3
								931,3.0,17.0,47.0,40
								932,14.0,20.0,3.0,52
								933,7.0,5.0,11.0,41
								934,10.0,9.0,4.0,60
								935,7.0,18.0,93.0,25
								936,3.0,14.0,11.0,15
								937,9.0,13.0,15.0,26
								938,8.0,12.0,3.0,3
								939,6.0,6.0,4.0,7
								940,6.0,4.0,3.0,12
								941,8.0,27.0,6.0,7
								942,13.0,7.0,12.0,16
								943,7.0,9.0,4.0,3
								944,18.0,10.0,3.0,9
								945,25.0,27.0,10.0,14
								946,5.0,6.0,11.0,7
								947,5.0,13.0,7.0,36
								948,28.0,4.0,4.0,29
								949,18.0,3.0,4.0,6
								950,3.0,14.0,235.0,25
								951,82.0,13.0,18.0,31
								952,3.0,3.0,20.0,8
								953,3.0,15.0,30.0,7
								954,6.0,10.0,14.0,5
								955,18.0,3.0,13.0,11
								956,7.0,5.0,4.0,24
								957,17.0,9.0,5.0,8
								958,8.0,4.0,17.0,3
								959,8.0,7.0,4.0,14
								960,4.0,3.0,15.0,11
								961,12.0,28.0,37.0,3
								962,11.0,21.0,14.0,4
								963,3.0,6.0,4.0,3
								964,5.0,5.0,6.0,4
								965,9.0,3.0,26.0,10
								966,5.0,24.0,30.0,3
								967,10.0,9.0,25.0,6
								968,4.0,4.0,10.0,81
								969,5.0,3.0,32.0,17
								970,4.0,8.0,8.0,41
								971,13.0,14.0,4.0,17
								972,24.0,4.0,3.0,22
								973,3.0,4.0,249.0,55
								974,14.0,19.0,3.0,25
								975,3.0,9.0,13.0,3
								976,4.0,7.0,5.0,24
								977,9.0,3.0,3.0,35
								978,10.0,29.0,21.0,23
								979,4.0,20.0,10.0,32
								980,22.0,16.0,12.0,4
								981,4.0,7.0,18.0,5
								982,29.0,6.0,13.0,5
								983,4.0,3.0,10.0,3
								984,16.0,14.0,14.0,20
								985,4.0,6.0,3.0,4
								986,10.0,3.0,30.0,40
								987,6.0,11.0,55.0,8
								988,5.0,18.0,4.0,11
								989,3.0,10.0,23.0,22
								990,7.0,4.0,18.0,13
								991,14.0,4.0,4.0,8
								992,21.0,17.0,9.0,7
								993,5.0,5.0,6.0,27
								994,5.0,3.0,11.0,22
								995,4.0,10.0,4.0,29
								996,8.0,3.0,3.0,8
								997,5.0,5.0,31.0,21
								998,4.0,3.0,24.0,10
								999,28.0,5.0,22.0,16
								1000,4.0,4.0,8.0,19
								1001,9.0,12.0,7.0,15
								1002,16.0,4.0,35.0,5
								1003,10.0,16.0,40.0,22
								1004,3.0,13.0,23.0,19
								1005,20.0,3.0,29.0,4
								1006,7.0,5.0,6.0,6
								1007,10.0,4.0,48.0,5
								1008,3.0,3.0,7.0,4
								1009,10.0,11.0,12.0,17
								1010,11.0,5.0,20.0,6
								1011,6.0,10.0,5.0,7
								1012,11.0,7.0,15.0,8
								1013,22.0,3.0,11.0,3
								1014,37.0,5.0,15.0,8
								1015,4.0,9.0,35.0,4
								1016,6.0,6.0,15.0,13
								1017,7.0,10.0,13.0,4
								1018,6.0,8.0,8.0,4
								1019,18.0,3.0,7.0,4
								1020,6.0,32.0,7.0,3
								1021,7.0,17.0,7.0,4
								1022,7.0,24.0,3.0,9
								1023,4.0,17.0,3.0,4
								1024,3.0,30.0,3.0,7
								1025,6.0,9.0,10.0,3
								1026,15.0,21.0,3.0,26
								1027,12.0,9.0,28.0,8
								1028,10.0,3.0,66.0,64
								1029,3.0,17.0,12.0,8
								1030,15.0,19.0,4.0,39
								1031,8.0,6.0,11.0,20
								1032,8.0,8.0,9.0,37
								1033,4.0,21.0,8.0,9
								1034,3.0,12.0,34.0,9
								1035,3.0,5.0,12.0,5
								1036,3.0,22.0,5.0,5
								1037,14.0,6.0,5.0,6
								1038,4.0,8.0,5.0,7
								1039,13.0,5.0,3.0,8
								1040,11.0,10.0,5.0,5
								1041,9.0,5.0,3.0,24
								1042,6.0,3.0,4.0,5
								1043,40.0,4.0,3.0,13
								1044,7.0,3.0,4.0,4
								1045,22.0,3.0,3.0,4
								1046,26.0,9.0,47.0,4
								1047,37.0,4.0,16.0,9
								1048,25.0,8.0,54.0,18
								1049,6.0,6.0,47.0,7
								1050,67.0,20.0,96.0,9
								1051,9.0,7.0,4.0,100
								1052,18.0,9.0,87.0,4
								1053,4.0,12.0,29.0,24
								1054,5.0,3.0,20.0,42
								1055,23.0,4.0,31.0,21
								1056,9.0,6.0,9.0,36
								1057,4.0,3.0,8.0,7
								1058,6.0,13.0,3.0,4
								1059,36.0,8.0,29.0,3
								1060,13.0,13.0,5.0,5
								1061,3.0,15.0,9.0,7
								1062,8.0,11.0,6.0,3
								1063,30.0,8.0,26.0,3
								1064,71.0,29.0,12.0,21
								1065,11.0,4.0,39.0,7
								1066,4.0,4.0,21.0,4
								1067,17.0,26.0,21.0,9
								1068,7.0,3.0,8.0,24
								1069,42.0,6.0,9.0,3
								1070,5.0,17.0,3.0,14
								1071,18.0,4.0,3.0,4
								1072,5.0,31.0,4.0,25
								1073,7.0,16.0,4.0,6
								1074,7.0,26.0,5.0,9
								1075,6.0,17.0,238.0,4
								1076,5.0,23.0,224.0,16
								1077,8.0,29.0,127.0,29
								1078,13.0,21.0,14.0,20
								1079,10.0,13.0,3.0,17
								1080,15.0,23.0,3.0,8
								1081,7.0,30.0,15.0,16
								1082,5.0,4.0,13.0,5
								1083,3.0,4.0,3.0,8
								1084,10.0,24.0,6.0,27
								1085,19.0,6.0,8.0,55
								1086,8.0,56.0,3.0,4
								1087,7.0,17.0,5.0,7
								1088,5.0,10.0,10.0,46
								1089,6.0,29.0,3.0,31
								1090,13.0,31.0,3.0,12
								1091,11.0,4.0,3.0,5
								1092,5.0,9.0,4.0,37
								1093,3.0,19.0,4.0,11
								1094,4.0,11.0,7.0,143
								1095,7.0,3.0,3.0,19
								1096,4.0,22.0,3.0,20
								1097,5.0,27.0,3.0,28
								1098,4.0,3.0,6.0,18
								1099,31.0,19.0,3.0,15
								1100,57.0,4.0,6.0,7
								1101,37.0,5.0,4.0,3
								1102,13.0,21.0,5.0,10
								1103,3.0,4.0,5.0,3
								1104,97.0,3.0,23.0,8
								1105,13.0,3.0,4.0,4
								1106,25.0,12.0,4.0,3
								1107,12.0,4.0,22.0,6
								1108,16.0,14.0,8.0,32
								1109,32.0,11.0,14.0,6
								1110,8.0,8.0,137.0,32
								1111,11.0,9.0,24.0,10
								1112,7.0,16.0,31.0,16
								1113,30.0,8.0,3.0,11
								1114,9.0,5.0,11.0,3
								1115,3.0,3.0,25.0,18
								1116,27.0,9.0,3.0,3
								1117,52.0,3.0,4.0,4
								1118,3.0,3.0,3.0,12
								1119,9.0,12.0,3.0,18
								1120,5.0,18.0,3.0,7
								1121,20.0,9.0,670.0,9
								1122,3.0,16.0,34.0,18
								1123,6.0,4.0,235.0,13
								1124,10.0,31.0,14.0,6
								1125,4.0,5.0,9.0,5
								1126,10.0,3.0,8.0,3
								1127,3.0,19.0,23.0,11
								1128,3.0,3.0,17.0,6
								1129,3.0,3.0,27.0,4
								1130,4.0,11.0,22.0,9
								1131,3.0,18.0,10.0,6
								1132,31.0,6.0,3.0,6
								1133,6.0,14.0,7.0,59
								1134,13.0,5.0,13.0,9
								1135,14.0,8.0,10.0,85
								1136,6.0,5.0,3.0,16
								1137,8.0,15.0,16.0,3
								1138,23.0,8.0,7.0,4
								1139,7.0,6.0,4.0,16
								1140,19.0,4.0,4.0,3
								1141,22.0,4.0,4.0,19
								1142,22.0,5.0,3.0,20
								1143,11.0,8.0,3.0,11
								1144,9.0,35.0,18.0,7
								1145,3.0,11.0,45.0,13
								1146,3.0,10.0,132.0,44
								1147,18.0,14.0,8.0,25
								1148,10.0,16.0,4.0,33
								1149,7.0,3.0,36.0,15
								1150,3.0,8.0,5.0,8
								1151,6.0,3.0,25.0,8
								1152,3.0,15.0,13.0,7
								1153,10.0,3.0,49.0,9
								1154,8.0,11.0,9.0,3
								1155,3.0,4.0,14.0,7
								1156,43.0,16.0,9.0,6
								1157,6.0,25.0,60.0,28
								1158,11.0,26.0,13.0,13
								1159,47.0,3.0,5.0,3
								1160,5.0,22.0,45.0,10
								1161,54.0,6.0,6.0,19
								1162,5.0,14.0,51.0,8
								1163,10.0,3.0,7.0,4
								1164,34.0,11.0,6.0,5
								1165,12.0,8.0,17.0,33
								1166,15.0,30.0,3.0,9
								1167,12.0,12.0,7.0,9
								1168,16.0,8.0,13.0,7
								1169,14.0,7.0,3.0,8
								1170,11.0,29.0,8.0,57
								1171,6.0,5.0,11.0,41
								1172,9.0,5.0,5.0,13
								1173,12.0,5.0,10.0,50
								1174,30.0,5.0,3.0,3
								1175,23.0,9.0,13.0,4
								1176,55.0,5.0,3.0,6
								1177,7.0,5.0,3.0,3
								1178,46.0,6.0,14.0,6
								1179,13.0,5.0,9.0,37
								1180,23.0,12.0,13.0,5
								1181,17.0,5.0,195.0,3
								1182,4.0,42.0,254.0,4
								1183,6.0,16.0,124.0,11
								1184,6.0,5.0,164.0,6
								1185,6.0,4.0,70.0,3
								1186,5.0,9.0,3.0,14
								1187,4.0,11.0,41.0,5
								1188,5.0,3.0,14.0,9
								1189,40.0,6.0,7.0,13
								1190,5.0,30.0,6.0,5
								1191,5.0,6.0,4.0,4
								1192,9.0,39.0,42.0,10
								1193,4.0,11.0,23.0,4
								1194,18.0,8.0,29.0,83
								1195,3.0,6.0,8.0,4
								1196,24.0,33.0,17.0,33
								1197,18.0,15.0,14.0,26
								1198,14.0,11.0,33.0,31
								1199,4.0,5.0,8.0,23
								1200,3.0,26.0,4.0,13
								1201,5.0,7.0,3.0,4
								1202,16.0,16.0,5.0,3
								1203,4.0,18.0,6.0,4
								1204,3.0,5.0,5.0,5
								1205,28.0,5.0,9.0,17
								1206,3.0,29.0,3.0,8
								1207,4.0,11.0,9.0,20
								1208,3.0,9.0,3.0,11
								1209,8.0,7.0,11.0,6
								1210,8.0,22.0,4.0,23
								1211,4.0,19.0,4.0,21
								1212,3.0,8.0,235.0,6
								1213,8.0,22.0,347.0,12
								1214,3.0,21.0,151.0,11
								1215,4.0,13.0,16.0,27
								1216,3.0,6.0,6.0,18
								1217,9.0,3.0,7.0,42
								1218,3.0,17.0,37.0,5
								1219,3.0,3.0,3.0,8
								1220,4.0,3.0,4.0,10
								1221,15.0,7.0,3.0,5
								1222,4.0,11.0,374.0,20
								1223,4.0,7.0,11.0,15
								1224,9.0,3.0,56.0,16
								1225,8.0,10.0,6.0,6
								1226,5.0,29.0,76.0,6
								1227,17.0,4.0,6.0,21
								1228,26.0,3.0,52.0,14
								1229,35.0,3.0,118.0,11
								1230,6.0,8.0,40.0,26
								1231,10.0,7.0,9.0,16
								1232,10.0,22.0,3.0,4
								1233,19.0,3.0,4.0,11
								1234,5.0,8.0,4.0,35
								1235,9.0,8.0,3.0,9
								1236,11.0,7.0,3.0,4
								1237,18.0,12.0,5.0,7
								1238,26.0,9.0,6.0,12
								1239,17.0,13.0,6.0,5
								1240,11.0,9.0,16.0,5
								1241,22.0,33.0,12.0,6
								1242,21.0,9.0,5.0,9
								1243,19.0,6.0,8.0,3
								1244,7.0,20.0,12.0,30
								1245,13.0,13.0,3.0,3
								1246,3.0,16.0,9.0,7
								1247,25.0,3.0,451.0,6
								1248,12.0,8.0,85.0,3
								1249,3.0,15.0,18.0,3
								1250,13.0,27.0,26.0,10
								1251,3.0,17.0,18.0,32
								1252,3.0,12.0,4.0,14
								1253,8.0,6.0,18.0,29
								1254,12.0,5.0,7.0,8
								1255,11.0,51.0,11.0,27
								1256,6.0,6.0,15.0,17
								1257,8.0,5.0,6.0,6
								1258,4.0,19.0,551.0,8
								1259,7.0,3.0,3.0,10
								1260,3.0,15.0,37.0,15
								1261,5.0,12.0,28.0,12
								1262,6.0,12.0,4.0,5
								1263,41.0,6.0,4.0,4
								1264,31.0,4.0,3.0,5
								1265,3.0,14.0,14.0,8
								1266,7.0,12.0,6.0,4
								1267,7.0,3.0,10.0,5
								1268,19.0,3.0,7.0,24
								1269,3.0,4.0,20.0,8
								1270,26.0,10.0,4.0,3
								1271,3.0,3.0,3.0,3
								1272,16.0,3.0,7.0,58
								1273,15.0,4.0,6.0,36
								1274,7.0,3.0,370.0,17
								1275,12.0,8.0,3.0,7
								1276,6.0,9.0,19.0,16
								1277,3.0,3.0,16.0,7
								1278,3.0,10.0,8.0,16
								1279,3.0,4.0,9.0,12
								1280,12.0,5.0,233.0,19
								1281,24.0,3.0,72.0,20
								1282,13.0,6.0,19.0,8
								1283,11.0,4.0,112.0,8
								1284,10.0,3.0,23.0,19
								1285,3.0,9.0,23.0,15
								1286,11.0,3.0,18.0,39
								1287,3.0,24.0,13.0,3
								1288,4.0,6.0,3.0,25
								1289,4.0,39.0,3.0,18
								1290,4.0,17.0,5.0,14
								1291,35.0,10.0,12.0,3
								1292,32.0,10.0,4.0,12
								1293,9.0,4.0,4.0,20
								1294,12.0,10.0,9.0,3
								1295,14.0,7.0,4.0,4
								1296,10.0,19.0,4.0,6
								1297,6.0,52.0,3.0,32
								1298,14.0,29.0,3.0,12
								1299,6.0,9.0,7.0,91
								1300,3.0,7.0,4.0,3
								1301,19.0,7.0,4.0,6
								1302,32.0,39.0,3.0,9
								1303,5.0,3.0,439.0,3
								1304,8.0,30.0,659.0,17
								1305,3.0,3.0,14.0,4
								1306,11.0,35.0,4.0,16
								1307,3.0,35.0,10.0,10
								1308,12.0,65.0,3.0,7
								1309,4.0,11.0,3.0,5
								1310,21.0,3.0,17.0,19
								1311,4.0,4.0,37.0,20
								1312,21.0,5.0,35.0,17
								1313,3.0,33.0,3.0,19
								1314,27.0,6.0,3.0,11
								1315,13.0,78.0,4.0,21
								1316,9.0,5.0,4.0,8
								1317,4.0,20.0,3.0,4
								1318,12.0,21.0,3.0,6
								1319,19.0,41.0,159.0,8
								1320,8.0,43.0,237.0,3
								1321,24.0,10.0,6.0,4
								1322,10.0,4.0,4.0,5
								1323,3.0,22.0,13.0,12
								1324,4.0,21.0,3.0,3
								1325,11.0,16.0,23.0,3
								1326,3.0,18.0,5.0,5
								1327,17.0,13.0,10.0,10
								1328,16.0,5.0,16.0,15
								1329,6.0,28.0,5.0,9
								1330,7.0,3.0,4.0,5
								1331,3.0,15.0,3.0,3
								1332,6.0,4.0,5.0,5
								1333,20.0,3.0,6.0,3
								1334,3.0,5.0,4.0,3
								1335,4.0,3.0,4.0,3
								1336,16.0,13.0,3.0,11
								1337,6.0,5.0,4.0,3
								1338,5.0,6.0,17.0,3
								1339,3.0,24.0,78.0,10
								1340,4.0,8.0,44.0,5
								1341,4.0,22.0,3.0,5
								1342,5.0,14.0,3.0,4
								1343,12.0,5.0,10.0,8
								1344,8.0,10.0,4.0,24
								1345,19.0,9.0,8.0,4
								1346,3.0,27.0,5.0,3
								1347,13.0,37.0,3.0,14
								1348,5.0,30.0,8.0,11
								1349,5.0,28.0,19.0,9
								1350,7.0,3.0,3.0,21
								1351,3.0,9.0,4.0,10
								1352,22.0,11.0,3.0,5
								1353,12.0,7.0,6.0,5
								1354,3.0,9.0,3.0,3
								1355,6.0,20.0,213.0,11
								1356,39.0,46.0,6.0,7
								1357,20.0,45.0,28.0,5
								1358,17.0,5.0,23.0,4
								1359,4.0,5.0,13.0,8
								1360,12.0,4.0,234.0,3
								1361,14.0,10.0,5.0,5
								1362,3.0,3.0,3.0,10
								1363,15.0,21.0,50.0,4
								1364,3.0,43.0,66.0,12
								1365,15.0,9.0,7.0,10
								1366,14.0,8.0,4.0,18
								1367,3.0,17.0,26.0,18
								1368,8.0,3.0,5.0,11
								1369,3.0,4.0,6.0,7
								1370,3.0,4.0,5.0,27
								1371,4.0,6.0,4.0,7
								1372,9.0,3.0,3.0,4
								1373,4.0,18.0,8.0,6
								1374,3.0,6.0,7.0,32
								1375,18.0,9.0,4.0,6
								1376,3.0,3.0,5.0,18
								1377,5.0,35.0,5.0,14
								1378,9.0,18.0,5.0,25
								1379,3.0,17.0,8.0,7
								1380,3.0,9.0,3.0,27
								1381,21.0,49.0,14.0,13
								1382,23.0,10.0,20.0,4
								1383,16.0,3.0,18.0,13
								1384,3.0,3.0,3.0,3
								1385,8.0,8.0,17.0,10
								1386,20.0,3.0,11.0,5
								1387,14.0,4.0,3.0,3
								1388,6.0,3.0,4.0,7
								1389,15.0,3.0,9.0,9
								1390,7.0,14.0,7.0,11
								1391,19.0,3.0,27.0,16
								1392,17.0,14.0,9.0,4
								1393,21.0,12.0,17.0,3
								1394,12.0,4.0,3.0,3
								1395,19.0,3.0,3.0,23
								1396,10.0,9.0,4.0,7
								1397,6.0,8.0,11.0,3
								1398,4.0,7.0,41.0,6
								1399,4.0,12.0,5.0,24
								1400,45.0,7.0,16.0,33
								1401,14.0,4.0,4.0,3
								1402,10.0,11.0,459.0,3
								1403,3.0,3.0,167.0,3
								1404,20.0,3.0,541.0,3
								1405,5.0,5.0,27.0,12
								1406,4.0,15.0,53.0,3
								1407,4.0,10.0,86.0,4
								1408,11.0,5.0,19.0,10
								1409,5.0,6.0,188.0,27
								1410,17.0,7.0,11.0,4
								1411,12.0,11.0,8.0,12
								1412,7.0,25.0,93.0,11
								1413,16.0,42.0,13.0,43
								1414,4.0,17.0,29.0,7
								1415,49.0,8.0,28.0,15
								1416,23.0,20.0,130.0,11
								1417,123.0,27.0,18.0,6
								1418,8.0,11.0,33.0,12
								1419,5.0,11.0,39.0,3
								1420,11.0,5.0,11.0,13
								1421,4.0,8.0,4.0,3
								1422,4.0,20.0,4.0,14
								1423,14.0,13.0,17.0,3
								1424,3.0,11.0,23.0,4
								1425,14.0,10.0,78.0,5
								1426,3.0,22.0,52.0,75
								1427,7.0,21.0,3.0,7
								1428,4.0,15.0,71.0,26
								1429,8.0,6.0,9.0,9
								1430,8.0,4.0,3.0,23
								1431,3.0,18.0,7.0,7
								1432,5.0,27.0,16.0,23
								1433,18.0,69.0,16.0,8
								1434,21.0,12.0,16.0,14
								1435,21.0,17.0,16.0,18
								1436,7.0,4.0,5.0,15
								1437,11.0,84.0,7.0,12
								1438,3.0,16.0,5.0,5
								1439,5.0,9.0,4.0,4
								1440,15.0,9.0,66.0,13
								1441,3.0,21.0,4.0,13
								1442,11.0,25.0,3.0,3
								1443,17.0,8.0,4.0,35
								1444,22.0,12.0,5.0,18
								1445,9.0,7.0,3.0,9
								1446,10.0,33.0,8.0,13
								1447,4.0,20.0,3.0,24
								1448,5.0,4.0,3.0,11
								1449,5.0,4.0,33.0,19
								1450,9.0,10.0,4.0,16
								1451,4.0,11.0,3.0,3
								1452,19.0,8.0,13.0,17
								1453,4.0,14.0,3.0,19
								1454,10.0,9.0,13.0,18
								1455,19.0,18.0,4.0,3
								1456,3.0,55.0,4.0,9
								1457,6.0,3.0,5.0,3
								1458,8.0,7.0,18.0,6
								1459,7.0,47.0,3.0,6
								1460,8.0,23.0,7.0,9
								1461,10.0,9.0,27.0,5
								1462,6.0,5.0,7.0,8
								1463,11.0,3.0,3.0,3
								1464,4.0,8.0,3.0,8
								1465,4.0,5.0,8.0,9
								1466,21.0,20.0,3.0,4
								1467,14.0,6.0,5.0,8
								1468,3.0,5.0,6.0,4
								1469,4.0,15.0,81.0,4
								1470,7.0,32.0,466.0,9
								1471,15.0,3.0,388.0,3
								1472,9.0,3.0,15.0,9
								1473,13.0,6.0,10.0,8
								1474,20.0,4.0,47.0,11
								1475,31.0,12.0,30.0,16
								1476,16.0,9.0,3.0,11
								1477,8.0,10.0,3.0,8
								1478,8.0,14.0,3.0,3
								1479,4.0,16.0,511.0,10
								1480,12.0,4.0,172.0,3
								1481,35.0,32.0,3.0,7
								1482,4.0,15.0,43.0,4
								1483,8.0,8.0,282.0,4
								1484,12.0,12.0,22.0,4
								1485,12.0,16.0,25.0,23
								1486,3.0,4.0,23.0,34
								1487,6.0,26.0,4.0,5
								1488,11.0,5.0,153.0,31
								1489,3.0,23.0,7.0,11
								1490,27.0,22.0,16.0,15
								1491,12.0,7.0,4.0,3
								1492,33.0,9.0,5.0,6
								1493,5.0,14.0,17.0,32
								1494,15.0,5.0,15.0,3
								1495,62.0,10.0,20.0,11
								1496,13.0,4.0,9.0,22
								1497,4.0,5.0,7.0,12
								1498,34.0,7.0,4.0,16
								1499,12.0,4.0,5.0,3
								1500,6.0,11.0,12.0,10
								1501,3.0,3.0,29.0,8
								1502,20.0,6.0,3.0,7
								1503,4.0,3.0,505.0,11
								1504,8.0,3.0,314.0,8
								1505,9.0,3.0,20.0,9
								1506,41.0,5.0,13.0,42
								1507,17.0,8.0,15.0,35
								1508,4.0,11.0,3.0,3
								1509,41.0,3.0,3.0,13
								1510,8.0,4.0,17.0,4
								1511,8.0,5.0,10.0,18
								1512,3.0,24.0,10.0,12
								1513,8.0,20.0,3.0,8
								1514,4.0,12.0,11.0,18
								1515,14.0,8.0,739.0,9
								1516,3.0,21.0,72.0,20
								1517,21.0,11.0,61.0,7
								1518,15.0,3.0,84.0,4
								1519,24.0,14.0,62.0,4
								1520,5.0,16.0,7.0,18
								1521,9.0,6.0,10.0,3
								1522,3.0,16.0,24.0,4
								1523,9.0,13.0,3.0,7
								1524,6.0,4.0,4.0,5
								1525,12.0,15.0,5.0,9
								1526,3.0,5.0,21.0,4
								1527,5.0,28.0,3.0,3
								1528,3.0,21.0,3.0,3
								1529,3.0,6.0,3.0,27
								1530,3.0,14.0,9.0,23
								1531,6.0,7.0,18.0,18
								1532,3.0,19.0,16.0,4
								1533,3.0,49.0,8.0,3
								1534,16.0,5.0,48.0,3
								1535,23.0,3.0,14.0,4
								1536,5.0,8.0,4.0,35
								1537,4.0,67.0,6.0,11
								1538,9.0,29.0,14.0,25
								1539,8.0,7.0,28.0,3
								1540,6.0,10.0,6.0,16
								1541,7.0,26.0,8.0,19
								1542,19.0,64.0,5.0,15
								1543,5.0,86.0,4.0,15
								1544,15.0,4.0,20.0,4
								1545,3.0,8.0,4.0,12
								1546,19.0,10.0,7.0,7
								1547,5.0,29.0,16.0,11
								1548,3.0,3.0,4.0,4
								1549,3.0,13.0,3.0,9
								1550,4.0,4.0,15.0,25
								1551,15.0,17.0,12.0,3
								1552,3.0,15.0,4.0,38
								1553,4.0,34.0,3.0,34
								1554,6.0,7.0,3.0,18
								1555,10.0,5.0,3.0,31
								1556,4.0,4.0,3.0,14
								1557,6.0,42.0,3.0,5
								1558,80.0,35.0,6.0,8
								1559,304.0,3.0,68.0,5
								1560,19.0,5.0,23.0,18
								1561,16.0,25.0,6.0,14
								1562,21.0,10.0,5.0,10
								1563,13.0,10.0,36.0,3
								1564,36.0,5.0,23.0,10
								1565,10.0,7.0,9.0,3
								1566,5.0,5.0,3.0,13
								1567,11.0,8.0,4.0,15
								1568,32.0,3.0,5.0,16
								1569,3.0,40.0,6.0,4
								1570,4.0,9.0,4.0,16
								1571,3.0,7.0,3.0,24
								1572,10.0,8.0,3.0,16
								1573,5.0,3.0,3.0,17
								1574,4.0,4.0,3.0,10
								1575,41.0,25.0,3.0,6
								1576,10.0,40.0,4.0,21
								1577,3.0,9.0,3.0,7
								1578,3.0,6.0,3.0,16
								1579,3.0,3.0,3.0,9
								1580,5.0,8.0,3.0,13
								1581,5.0,21.0,17.0,7
								1582,14.0,24.0,5.0,16
								1583,3.0,19.0,5.0,24
								1584,16.0,11.0,9.0,10
								1585,3.0,3.0,5.0,6
								1586,4.0,4.0,4.0,6
								1587,7.0,5.0,10.0,4
								1588,7.0,4.0,5.0,27
								1589,6.0,4.0,4.0,9
								1590,3.0,10.0,3.0,3
								1591,5.0,4.0,13.0,5
								1592,21.0,3.0,3.0,6
								1593,5.0,34.0,3.0,31
								1594,4.0,4.0,3.0,21
								1595,5.0,6.0,7.0,6
								1596,4.0,4.0,7.0,3
								1597,10.0,11.0,9.0,6
								1598,9.0,17.0,4.0,12
								1599,3.0,6.0,3.0,3
								1600,6.0,4.0,4.0,10
								1601,8.0,5.0,8.0,5
								1602,7.0,11.0,4.0,3
								1603,3.0,6.0,7.0,3
								1604,6.0,7.0,7.0,3
								1605,10.0,6.0,4.0,3
								1606,3.0,21.0,18.0,5
								1607,11.0,11.0,24.0,3
								1608,4.0,26.0,11.0,3
								1609,10.0,4.0,6.0,3
								1610,3.0,4.0,4.0,7
								1611,9.0,24.0,7.0,8
								1612,7.0,3.0,8.0,5
								1613,3.0,7.0,3.0,11
								1614,4.0,20.0,3.0,13
								1615,3.0,40.0,3.0,23
								1616,5.0,3.0,21.0,36
								1617,5.0,3.0,3.0,32
								1618,5.0,5.0,11.0,45
								1619,11.0,5.0,3.0,10
								1620,3.0,10.0,11.0,5
								1621,3.0,3.0,4.0,12
								1622,3.0,3.0,4.0,7
								1623,5.0,3.0,10.0,3
								1624,3.0,6.0,144.0,12
								1625,3.0,9.0,6.0,5
								1626,3.0,4.0,10.0,6
								1627,4.0,4.0,44.0,7
								1628,10.0,3.0,25.0,9
								1629,4.0,6.0,50.0,26
								1630,3.0,143.0,9.0,3
								1631,5.0,37.0,22.0,20
								1632,52.0,79.0,16.0,6
								1633,5.0,8.0,9.0,5
								1634,5.0,7.0,89.0,11
								1635,4.0,5.0,17.0,13
								1636,6.0,4.0,7.0,13
								1637,3.0,32.0,5.0,6
								1638,4.0,8.0,3.0,7
								1639,4.0,48.0,5.0,5
								1640,3.0,6.0,3.0,23
								1641,3.0,12.0,17.0,7
								1642,9.0,3.0,4.0,3
								1643,4.0,85.0,19.0,11
								1644,3.0,31.0,4.0,5
								1645,6.0,3.0,4.0,4
								1646,4.0,5.0,3.0,8
								1647,7.0,6.0,4.0,6
								1648,6.0,56.0,6.0,13
								1649,8.0,3.0,17.0,48
								1650,5.0,14.0,10.0,5
								1651,3.0,23.0,145.0,16
								1652,13.0,4.0,101.0,22
								1653,8.0,5.0,5.0,34
								1654,8.0,6.0,5.0,10
								1655,3.0,3.0,20.0,12
								1656,4.0,18.0,12.0,7
								1657,4.0,6.0,6.0,13
								1658,4.0,3.0,3.0,11
								1659,4.0,11.0,3.0,17
								1660,3.0,10.0,4.0,6
								1661,3.0,45.0,8.0,3
								1662,7.0,7.0,4.0,19
								1663,5.0,20.0,4.0,7
								1664,5.0,4.0,4.0,11
								1665,11.0,11.0,4.0,11
								1666,3.0,3.0,3.0,30
								1667,3.0,3.0,4.0,6
								1668,10.0,14.0,6.0,3
								1669,3.0,8.0,5.0,22
								1670,6.0,12.0,4.0,6
								1671,3.0,9.0,5.0,3
								1672,4.0,5.0,7.0,24
								1673,7.0,9.0,5.0,8
								1674,3.0,13.0,4.0,13
								1675,4.0,53.0,5.0,15
								1676,4.0,21.0,3.0,11
								1677,3.0,4.0,4.0,8
								1678,4.0,7.0,3.0,6
								1679,3.0,4.0,19.0,4
								1680,5.0,3.0,68.0,4
								1681,4.0,3.0,5.0,3
								1682,6.0,3.0,19.0,17
								1683,3.0,77.0,4.0,13
								1684,5.0,34.0,6.0,4
								1685,4.0,5.0,3.0,9
								1686,17.0,3.0,5.0,8
								1687,4.0,25.0,5.0,4
								1688,3.0,5.0,3.0,8
								1689,4.0,3.0,3.0,4
								1690,6.0,7.0,3.0,6
								1691,3.0,11.0,8.0,20
								1692,9.0,10.0,4.0,9
								1693,3.0,4.0,5.0,5
								1694,9.0,34.0,3.0,8
								1695,5.0,7.0,4.0,5
								1696,4.0,4.0,5.0,8
								1697,6.0,9.0,5.0,4
								1698,4.0,13.0,17.0,9
								1699,4.0,46.0,6.0,10
								1700,4.0,9.0,8.0,6
								1701,11.0,8.0,10.0,3
								1702,4.0,4.0,41.0,5
								1703,8.0,8.0,8.0,10
								1704,7.0,21.0,16.0,4
								1705,3.0,3.0,8.0,5
								1706,11.0,12.0,16.0,6
								1707,5.0,4.0,4.0,9
								1708,3.0,3.0,4.0,8
								1709,3.0,180.0,6.0,12
								1710,3.0,5.0,22.0,4
								1711,5.0,5.0,5.0,4
								1712,4.0,8.0,8.0,3
								1713,4.0,3.0,5.0,5
								1714,3.0,6.0,3.0,9
								1715,5.0,35.0,3.0,3
								1716,3.0,94.0,3.0,3
								1717,3.0,8.0,7.0,70
								1718,4.0,7.0,5.0,4
								1719,5.0,3.0,4.0,15
								1720,3.0,43.0,22.0,64
								1721,4.0,4.0,8.0,34
								1722,3.0,12.0,3.0,6
								1723,3.0,13.0,3.0,43
								1724,4.0,4.0,4.0,4
								1725,17.0,4.0,3.0,4
								1726,3.0,27.0,7.0,6
								1727,5.0,3.0,8.0,14
								1728,3.0,75.0,3.0,5
								1729,4.0,138.0,4.0,14
								1730,8.0,32.0,6.0,26
								1731,4.0,20.0,4.0,6
								1732,4.0,10.0,4.0,25
								1733,4.0,4.0,4.0,4
								1734,8.0,13.0,3.0,5
								1735,4.0,20.0,3.0,9
								1736,4.0,28.0,18.0,5
								1737,8.0,3.0,39.0,5
								1738,5.0,27.0,47.0,12
								1739,9.0,14.0,53.0,4
								1740,5.0,25.0,5.0,10
								1741,3.0,4.0,4.0,4
								1742,7.0,11.0,5.0,8
								1743,6.0,3.0,13.0,5
								1744,4.0,45.0,105.0,4
								1745,7.0,30.0,4.0,3
								1746,3.0,5.0,8.0,7
								1747,6.0,30.0,3.0,3
								1748,3.0,3.0,3.0,8
								1749,8.0,40.0,13.0,19
								1750,3.0,17.0,14.0,5
								1751,3.0,27.0,14.0,11
								1752,5.0,16.0,10.0,11
								1753,4.0,4.0,5.0,3
								1754,4.0,21.0,8.0,13
								1755,3.0,11.0,5.0,8
								1756,3.0,19.0,6.0,3
								1757,29.0,44.0,4.0,3
								1758,15.0,26.0,4.0,3
								1759,7.0,41.0,3.0,12
								1760,3.0,30.0,5.0,4
								1761,6.0,21.0,12.0,9
								1762,4.0,29.0,8.0,10
								1763,3.0,4.0,3.0,3
								1764,3.0,8.0,4.0,7
								1765,7.0,7.0,4.0,4
								1766,22.0,21.0,3.0,4
								1767,5.0,5.0,3.0,6
								1768,23.0,6.0,7.0,3
								1769,4.0,4.0,3.0,14
								1770,21.0,9.0,6.0,4
								1771,4.0,4.0,7.0,6
								1772,4.0,3.0,3.0,6
								1773,16.0,8.0,3.0,3
								1774,3.0,22.0,11.0,7
								1775,5.0,30.0,4.0,18
								1776,3.0,10.0,4.0,5
								1777,18.0,22.0,3.0,5
								1778,5.0,12.0,3.0,3
								1779,3.0,25.0,4.0,3
								1780,7.0,3.0,4.0,27
								1781,9.0,13.0,4.0,8
								1782,3.0,5.0,3.0,16
								1783,4.0,5.0,3.0,19
								1784,4.0,5.0,4.0,3
								1785,3.0,7.0,3.0,17
								1786,7.0,28.0,192.0,4
								1787,22.0,6.0,31.0,9
								1788,26.0,31.0,41.0,5
								1789,13.0,40.0,4.0,13
								1790,3.0,4.0,9.0,6
								1791,3.0,24.0,22.0,3
								1792,3.0,44.0,3.0,6
								1793,3.0,12.0,13.0,22
								1794,3.0,12.0,14.0,7
								1795,6.0,8.0,3.0,4
								1796,3.0,24.0,8.0,6
								1797,4.0,7.0,3.0,10
								1798,4.0,3.0,3.0,20
								1799,4.0,39.0,3.0,3
								1800,6.0,11.0,8.0,8
								1801,4.0,10.0,3.0,9
								1802,9.0,33.0,3.0,8
								1803,6.0,27.0,3.0,6
								1804,11.0,34.0,7.0,13
								1805,6.0,10.0,3.0,13
								1806,8.0,7.0,99.0,3
								1807,6.0,8.0,5.0,7
								1808,9.0,10.0,44.0,7
								1809,3.0,15.0,33.0,19
								1810,9.0,10.0,113.0,18
								1811,7.0,17.0,24.0,4
								1812,4.0,6.0,3.0,4
								1813,6.0,3.0,3.0,16
								1814,5.0,10.0,126.0,4
								1815,9.0,6.0,4.0,49
								1816,4.0,3.0,9.0,13
								1817,3.0,16.0,13.0,13
								1818,4.0,11.0,11.0,5
								1819,5.0,14.0,20.0,6
								1820,4.0,5.0,16.0,3
								1821,5.0,30.0,45.0,3
								1822,4.0,3.0,6.0,5
								1823,3.0,14.0,5.0,18
								1824,3.0,17.0,3.0,4
								1825,3.0,5.0,9.0,6
								1826,4.0,18.0,3.0,3
								1827,3.0,3.0,5.0,9
								1828,3.0,8.0,3.0,8
								1829,5.0,8.0,3.0,4
								1830,3.0,20.0,5.0,3
								1831,6.0,9.0,3.0,3
								1832,5.0,4.0,28.0,13
								1833,7.0,3.0,27.0,4
								1834,3.0,8.0,10.0,3
								1835,10.0,6.0,3.0,8
								1836,6.0,16.0,3.0,4
								1837,5.0,10.0,5.0,3
								1838,4.0,11.0,9.0,9
								1839,4.0,4.0,4.0,3
								1840,3.0,12.0,17.0,3
								1841,3.0,3.0,9.0,13
								1842,5.0,4.0,20.0,3
								1843,9.0,5.0,45.0,4
								1844,3.0,3.0,4.0,3
								1845,4.0,8.0,3.0,3
								1846,3.0,3.0,5.0,4
								1847,9.0,5.0,5.0,14
								1848,7.0,7.0,8.0,4
								1849,4.0,4.0,18.0,4
								1850,3.0,5.0,10.0,12
								1851,5.0,3.0,4.0,18
								1852,3.0,5.0,6.0,3
								1853,4.0,30.0,3.0,23
								1854,4.0,4.0,3.0,12
								1855,7.0,6.0,10.0,12
								1856,3.0,5.0,4.0,4
								1857,8.0,4.0,7.0,34
								1858,5.0,7.0,3.0,11
								1859,7.0,5.0,9.0,33
								1860,5.0,4.0,3.0,3
								1861,13.0,75.0,9.0,14
								1862,5.0,14.0,3.0,9
								1863,7.0,5.0,4.0,3
								1864,3.0,9.0,3.0,3
								1865,9.0,12.0,5.0,14
								1866,4.0,7.0,12.0,27
								1867,4.0,24.0,3.0,8
								1868,3.0,16.0,8.0,13
								1869,3.0,9.0,9.0,4
								1870,4.0,4.0,3.0,3
								1871,4.0,4.0,8.0,20
								1872,3.0,5.0,7.0,8
								1873,3.0,3.0,5.0,32
								1874,4.0,12.0,3.0,19
								1875,3.0,9.0,8.0,4
								1876,3.0,14.0,4.0,3
								1877,4.0,5.0,4.0,4
								1878,3.0,18.0,3.0,4
								1879,6.0,5.0,80.0,5
								1880,5.0,5.0,4.0,4
								1881,3.0,7.0,67.0,81
								1882,3.0,32.0,6.0,5
								1883,5.0,20.0,9.0,14
								1884,5.0,29.0,33.0,9
								1885,10.0,22.0,39.0,26
								1886,14.0,17.0,16.0,5
								1887,5.0,17.0,30.0,8
								1888,8.0,4.0,8.0,8
								1889,3.0,24.0,3.0,7
								1890,8.0,3.0,10.0,7
								1891,4.0,3.0,13.0,8
								1892,3.0,51.0,7.0,12
								1893,11.0,7.0,29.0,27
								1894,13.0,18.0,7.0,15
								1895,6.0,9.0,5.0,9
								1896,5.0,4.0,4.0,33
								1897,29.0,3.0,3.0,3
								1898,5.0,4.0,3.0,7
								1899,13.0,3.0,6.0,18
								1900,8.0,10.0,3.0,24
								1901,7.0,32.0,3.0,11
								1902,9.0,3.0,5.0,5
								1903,3.0,31.0,3.0,41
								1904,3.0,24.0,12.0,10
								1905,5.0,7.0,3.0,3
								1906,3.0,18.0,4.0,28
								1907,3.0,5.0,14.0,7
								1908,41.0,10.0,3.0,7
								1909,4.0,13.0,11.0,3
								1910,9.0,5.0,7.0,9
								1911,10.0,20.0,10.0,5
								1912,4.0,5.0,6.0,13
								1913,21.0,3.0,11.0,18
								1914,13.0,4.0,4.0,10
								1915,13.0,7.0,4.0,13
								1916,3.0,3.0,3.0,5
								1917,4.0,5.0,4.0,8
								1918,19.0,10.0,4.0,3
								1919,4.0,4.0,6.0,16
								1920,5.0,23.0,3.0,3
								1921,3.0,4.0,3.0,7
								1922,3.0,6.0,3.0,9
								1923,39.0,7.0,3.0,3
								1924,5.0,4.0,3.0,7
								1925,6.0,11.0,5.0,57
								1926,3.0,11.0,6.0,12
								1927,4.0,14.0,3.0,30
								1928,8.0,5.0,3.0,17
								1929,5.0,5.0,54.0,10
								1930,3.0,3.0,4.0,17
								1931,3.0,46.0,4.0,11
								1932,4.0,6.0,12.0,4
								1933,3.0,7.0,15.0,58
								1934,3.0,5.0,4.0,6
								1935,3.0,33.0,4.0,4
								1936,5.0,9.0,7.0,10
								1937,3.0,19.0,4.0,19
								1938,4.0,12.0,9.0,19
								1939,22.0,4.0,4.0,23
								1940,19.0,18.0,4.0,3
								1941,6.0,8.0,9.0,8
								1942,5.0,21.0,3.0,17
								1943,3.0,6.0,11.0,25
								1944,4.0,15.0,3.0,3
								1945,6.0,8.0,5.0,4
								1946,9.0,13.0,4.0,11
								1947,8.0,5.0,3.0,5
								1948,21.0,39.0,4.0,3
								1949,9.0,18.0,3.0,3
								1950,19.0,5.0,4.0,10
								1951,31.0,38.0,28.0,6
								1952,16.0,4.0,5.0,9
								1953,10.0,21.0,3.0,23
								1954,7.0,20.0,5.0,11
								1955,8.0,13.0,13.0,18
								1956,4.0,14.0,6.0,9
								1957,7.0,3.0,7.0,8
								1958,3.0,3.0,11.0,44
								1959,3.0,8.0,6.0,6
								1960,18.0,34.0,10.0,12
								1961,9.0,18.0,5.0,17
								1962,4.0,9.0,3.0,7
								1963,16.0,23.0,5.0,3
								1964,8.0,9.0,5.0,3
								1965,3.0,3.0,13.0,5
								1966,11.0,56.0,3.0,17
								1967,9.0,23.0,4.0,22
								1968,9.0,3.0,8.0,43
								1969,3.0,6.0,4.0,17
								1970,3.0,61.0,3.0,13
								1971,6.0,40.0,5.0,5
								1972,6.0,5.0,4.0,5
								1973,5.0,3.0,4.0,9
								1974,9.0,70.0,4.0,6
								1975,4.0,6.0,3.0,46
								1976,4.0,6.0,6.0,17
								1977,9.0,16.0,12.0,13
								1978,5.0,10.0,4.0,15
								1979,3.0,4.0,8.0,15
								1980,4.0,3.0,5.0,11
								1981,3.0,8.0,3.0,6
								1982,3.0,9.0,3.0,17
								1983,3.0,9.0,3.0,7
								1984,5.0,3.0,6.0,11
								1985,3.0,19.0,14.0,8
								1986,13.0,16.0,4.0,15
								1987,10.0,5.0,43.0,10
								1988,7.0,9.0,9.0,10
								1989,10.0,17.0,27.0,11
								1990,7.0,18.0,4.0,18
								1991,9.0,22.0,7.0,23
								1992,5.0,11.0,5.0,18
								1993,4.0,13.0,3.0,21
								1994,46.0,20.0,45.0,13
								1995,13.0,33.0,9.0,9
								1996,3.0,25.0,3.0,6
								1997,4.0,14.0,7.0,4
[truncated: 1,646 more rows]

## Sheet: Supplementary Figure 3
Supplementary Figure 3a - AMPAR desensitization						Supplementary Figure 3b - IV relationship
GluA1i	GluA1i + γ2::egfp-21aa	GluA1i + γ2 S44*::eGFP-21aa	GluA1i + γ8::mEos2-21aa	GluA1i + γ8 S72*::eGFP-21aa		Voltage (mV)	GluA1i								GluA1i + γ2::egfp-21aa						GluA1i + γ2 S44*::eGFP-21aa							GluA1i + γ8::eGFP-21aa								GluA1i + γ8 S72*::eGFP-21aa
3.69	6.5	10.08	13.45	15.77		-100	-1	-1	-1	-1	-1	-1	-1		-1	-1	-1	-1	-1		-1	-1	-1	-1	-1	-1		-1	-1	-1	-1	-1	-1	-1		-1	-1	-1	-1	-1	-1	-1	-1
4.76	10.42	12.63	22.78	12.29		-90	-0.86	-0.87	-0.9	-0.89	-0.7	-0.87	-0.87		-0.85	-0.9	-0.89	-0.89	-0.91		-0.9	-0.9	-0.9	-0.89	-0.89	-0.89		-0.9	-0.89	-0.9	-0.89	-0.89	-0.9	-0.88		-0.9	-0.9	-0.9	-0.87	-0.89	-0.9	-0.89	-0.91
4.52	8.64	7.34	18.38	19.56		-80	-0.73	-0.73	-0.79	-0.8	-0.57	-0.75	-0.75		-0.73	-0.81	-0.78	-0.79	-0.81		-0.8	-0.81	-0.8	-0.78	-0.79	-0.8		-0.81	-0.81	-0.79	-0.8	-0.78	-0.8	-0.77		-0.79	-0.79	-0.79	-0.77	-0.78	-0.78	-0.79	-0.8
4.31	9.1	7.58	21.97	16.02		-70	-0.61	-0.61	-0.66	-0.67	-0.54	-0.62	-0.63		-0.6	-0.71	-0.69	-0.68	-0.72		-0.7	-0.72	-0.7	-0.66	-0.69	-0.71		-0.71	-0.71	-0.69	-0.68	-0.67	-0.7	-0.66		-0.67	-0.68	-0.7	-0.7	-0.67	-0.67	-0.69	-0.71
4.74	7.53	9.38	14.8	15.48		-60	-0.47	-0.49	-0.53	-0.57	-0.44	-0.5	-0.5		-0.49	-0.61	-0.57	-0.58	-0.61		-0.6	-0.63	-0.6	-0.58	-0.59	-0.61		-0.61	-0.61	-0.59	-0.57	-0.57	-0.6	-0.56		-0.56	-0.58	-0.59	-0.58	-0.58	-0.57	-0.58	-0.6
4.96		7.09	14.76	18.89		-50	-0.36	-0.37	-0.41	-0.45	-0.29	-0.39	-0.38		-0.4	-0.51	-0.47	-0.47	-0.51		-0.51	-0.54	-0.5	-0.46	-0.49	-0.52		-0.52	-0.5	-0.49	-0.46	-0.47	-0.5	-0.46		-0.46	-0.48	-0.49	-0.47	-0.47	-0.46	-0.48	-0.49
3.37			15.73	11.82		-40	-0.25	-0.27	-0.28	-0.3	-0.19	-0.28	-0.25		-0.31	-0.41	-0.37	-0.38	-0.42		-0.41	-0.45	-0.4	-0.36	-0.4	-0.43		-0.42	-0.4	-0.39	-0.36	-0.4	-0.4	-0.36		-0.36	-0.38	-0.39	-0.37	-0.38	-0.35	-0.37	-0.39
				13.57		-30	-0.15	-0.18	-0.17	-0.19	-0.09	-0.19	-0.15		-0.22	-0.32	-0.26	-0.28	-0.32		-0.32	-0.37	-0.31	-0.26	-0.31	-0.33		-0.33	-0.3	-0.3	-0.25	-0.3	-0.3	-0.27		-0.26	-0.28	-0.29	-0.26	-0.3	-0.25	-0.27	-0.29
						-20	-0.08	-0.1	-0.09	-0.1	-0.04	-0.11	-0.08		-0.15	-0.23	-0.17	-0.19	-0.22		-0.23	-0.29	-0.22	-0.18	-0.22	-0.24		-0.24	-0.2	-0.2	-0.15	-0.21	-0.21	-0.18		-0.16	-0.19	-0.19	-0.17	-0.21	-0.16	-0.18	-0.2
						-10	-0.03	-0.04	-0.04	-0.04	-0.02	-0.05	-0.03		-0.09	-0.14	-0.09	-0.11	-0.13		-0.15	-0.2	-0.13	-0.09	-0.14	-0.16		-0.15	-0.12	-0.12	-0.07	-0.12	-0.13	-0.1		-0.09	-0.11	-0.11	-0.09	-0.12	-0.08	-0.1	-0.11
						0	-0.01	-0.01	-0.01	-0.01	0	-0.01	-0.01		-0.04	-0.06	-0.02	-0.04	-0.06		-0.08	-0.12	-0.06	-0.05	-0.07	-0.07		-0.07	-0.05	-0.04	-0.02	-0.05	-0.05	-0.03		-0.03	-0.04	-0.04	-0.03	-0.05	-0.02	-0.04	-0.05
						10	0	0	0	0	0	0	0		0	0.01	0.01	0.02	-0.01		-0.02	-0.04	-0.01	-0.01	0	0.01		0.01	0	0.02	0.01	0.01	0.02	0.01		0.01	0.02	0.01	0	0	0.01	0	0
						20	0	0	0	0	0	0	0		0.01	0.06	0.02	0.05	0.01		0.03	0.03	0.03	0	0.04	0.08		0.08	0.02	0.06	0.02	0.06	0.07	0.04		0.03	0.06	0.04	0.02	0.03	0.03	0.01	0.02
						30	0	0	0	0	0	0	0.01		0.01	0.09	0.03	0.07	0.02		0.05	0.09	0.04	0	0.06	0.14		0.15	0.03	0.1	0.03	0.1	0.11	0.06		0.04	0.09	0.07	0.03	0.05	0.04	0.02	0.04
						40	0	0	0	0.01	0	0.01	0.01		0.02	0.12	0.06	0.11	0.04		0.07	0.13	0.05	0.01	0.07	0.19		0.2	0.04	0.13	0.05	0.15	0.14	0.1		0.07	0.13	0.11	0.05	0.08	0.07	0.03	0.05
						50	0	0.01	0	0.01	0	0.01	0.01		0.03	0.18	0.12	0.16	0.08		0.1	0.15	0.09	0.04	0.1	0.24		0.26	0.07	0.19	0.09	0.2	0.2	0.15		0.12	0.19	0.16	0.08	0.13	0.12	0.06	0.08
						60	0.01	0.01	0.01	0.01	0	0.03	0.02		0.06	0.25	0.19	0.23	0.14		0.15	0.2	0.13	0.1	0.16	0.29		0.32	0.13	0.25	0.16	0.27	0.27	0.22		0.18	0.26	0.24	0.14	0.2	0.2	0.11	0.13
						70	0.01	0.03	0.01	0.02	0.01	0.06	0.05		0.11	0.33	0.29	0.32	0.24		0.21	0.25	0.21	0.15	0.22	0.36		0.4	0.2	0.32	0.25	0.34	0.34	0.3		0.27	0.34	0.32	0.22	0.28	0.29	0.17	0.19
						80	0.02	0.05	0.02	0.03	0.02	0.11	0.09		0.17	0.42	0.39	0.4	0.35		0.29	0.32	0.29	0.25	0.3	0.42		0.47	0.3	0.4	0.37	0.41	0.43	0.39		0.35	0.42	0.42	0.31	0.37	0.39	0.26	0.28
						90	0.05	0.1	0.05	0.07	0.03	0.18	0.16		0.24	0.51	0.51	0.47	0.46		0.36	0.4	0.39	0.34	0.38	0.49		0.56	0.4	0.48	0.49	0.49	0.52	0.48		0.45	0.52	0.53	0.44	0.46	0.51	0.35	0.38
						100	0.09	0.16	0.11	0.15	0.07	0.26	0.27		0.32	0.6	0.63	0.55	0.59		0.45	0.48	0.49	0.45	0.47	0.56		0.64	0.52	0.57	0.63	0.56	0.61	0.58		0.55	0.61	0.64	0.56	0.56	0.62	0.46	0.5

## Sheet: Supplementary Figure 5
Supplementary Figure 5 - Total levels of g8 - Normalized fluorescence intensity
replicate #1			replicate #2			replicate #3			replicate #4
untransfected	g8 S72*		untransfected	g8 S72*		untransfected	g8 S72*		untransfected	g8 S72*
1.21681	1.7099		0.94093	2.16735		0.80434	1.06794		1.64557	0.785271
0.889754	1.02162		0.60736	1.13919		1.0422	3.57624		0.482822	0.445924
0.741532	0.843212		0.69633	0.824531		0.400174	0.863699		0.675813	0.517387
1.26922	1.21513		0.84344	0.944757		0.430536	1.0133		0.935056	0.87292
1.1971	2.71077		0.98268	0.802235		0.440202	1.99751		0.747413	0.378713
1.22394	0.963551		0.55282	1.47714		0.615967	1.37145		1.00967	0.336329
0.846986	1.06942		1.36435	0.793928		1.02223	1.74946		1.0345	1.04616
1.22079	1.25958		0.92191	1.18728		0.892065	3.76315		1.24203	0.638779
1.15265	1.08787		0.51118	1.54709		1.75997	0.96193		1.10432	0.539882
1.10108	3.07431		0.76453	2.93362		1.22574	1.1502		1.52075	0.892534
0.853485			1.19395	1.91105		0.639606	1.15303		0.976617	0.766891
0.960825			1.34227			0.746241			0.962763	1.66916
1.39145			1.45954			1.65984			1.22365	0.851385
0.906736			0.97438			1.41495				1.60031
0.539848			1.53867			0.694237				1.24875
1.42751			1.2063			0.636664				1.2327
0.929797			0.6701			1.27816				1.6217
0.727275			1.42927			1.26818				1.587
0.483453						1.05081				1.15123
0.875498						0.907509				1.7874
1.04427						0.893326				1.02956
						0.934824
						0.843737
						0.834597
						1.07119
						1.09473
						1.34046
						1.57338
						1.87175
						0.612395

## Sheet: Supplementary Figure 6
Figure 6 Ripley
Extrasynaptic γ2 S44* experimental												Extrasynaptic γ2 S44* control												Extrasynaptic γ2 S44* randomized															Extrasynaptic γ8 S44* estimate
radius,mean,std,sem,CI_lower,CI_upper												radius,mean,std,sem,CI_lower,CI_upper												radius,mean,std,sem,CI_lower,CI_upper	radius,mean,std,sem,CI_lower,CI_upper														radius,mean,std,sem,CI_lower,CI_upper
1.0,7.864573639342881,8.720824811216252,1.2333108723101809,-1.0,19.19917805814519												1.0,6.230582202500863,0.8201348156527932,0.259349400586514,4.940728213115129,7.306930901243707												1.0,-0.8902160499478986,0.1298298305799271,0.0410557972866349,-1.0,-0.6894767085028559	1.0,-0.8902160499478986,0.1298298305799271,0.0410557972866349,-1.0,-0.6894767085028559														1.0,6.976989413497668,3.086864948845306,0.4280711482113183,3.0120876310650435,12.456907822569322
6.040404040404041,55.5879903573292,28.70405286767933,4.059366086054644,25.269624689401986,102.48525233225497												6.040404040404041,48.66259230628874,1.9914023840206927,0.6297367271394688,46.35023305749672,51.74245246035383												6.040404040404041,-1.8738198456886015,0.6739484136931293,0.21312120127276998,-2.8891990506912353,-1.0305600021623618	6.040404040404041,-1.8738198456886015,0.6739484136931293,0.21312120127276998,-2.8891990506912353,-1.0305600021623618														6.040404040404041,40.21585022686559,15.347816073854291,2.1283591469489256,20.205809710781455,67.90469651585524
11.080808080808081,94.35812416979213,46.52992150844034,6.58032460533919,44.50754392934422,168.99323664613064												11.080808080808081,86.22286760120603,3.125517238176891,0.9883753338757953,82.51800124614716,91.28577452793535												11.080808080808081,-1.4816345826761868,0.29230178181366345,0.09243393946567598,-1.854587093438515,-1.1223420332733463	11.080808080808081,-1.4816345826761868,0.29230178181366345,0.09243393946567598,-1.854587093438515,-1.1223420332733463														11.080808080808081,66.5980272938341,25.78609920458608,3.575888572166781,34.04870512055375,117.09643586289579
16.12121212121212,123.981439157846,59.82377615112096,8.460359558528737,59.61518796186524,227.63110060959548												16.12121212121212,117.67798174577806,4.610291116440135,1.4579020604391375,112.47204607981685,124.90847345913625												16.12121212121212,-0.8722371143855714,0.6673757371958736,0.21104273846729144,-1.7225949342621205,0.1330896466171253	16.12121212121212,-0.8722371143855714,0.6673757371958736,0.21104273846729144,-1.7225949342621205,0.1330896466171253														16.12121212121212,85.29915829343379,32.83763883335819,4.553761176109249,45.0822795396507,146.45982016001014
21.161616161616163,145.16050599490995,70.55486666427164,9.977964932803832,69.78926852542038,264.1084777770345												21.161616161616163,141.85406348308194,5.596833768388533,1.7698742393451063,135.33923767897895,150.40203992954085												21.161616161616163,-0.8112670705963094,0.7915367623568464,0.2503059020803063,-1.716668100767607,0.38763032184263574	21.161616161616163,-0.8112670705963094,0.7915367623568464,0.2503059020803063,-1.716668100767607,0.38763032184263574														21.161616161616163,96.3191682885653,37.12280979332354,5.148007469197107,53.52362134007435,162.85164678031455
26.202020202020204,157.35728456569842,76.5694324194479,10.828552979079337,75.92091987108812,282.4172834347701												26.202020202020204,158.86021686043887,6.143814190311509,1.9428446362247562,151.51373384276656,167.98621785496718												26.202020202020204,-0.7287245276037868,0.631714690385657,0.19976572530067474,-1.6044007788470485,0.10420750666583146	26.202020202020204,-0.7287245276037868,0.631714690385657,0.19976572530067474,-1.6044007788470485,0.10420750666583146														26.202020202020204,101.93802673409155,39.65444498895777,5.499082104144358,55.80777401605833,172.30850295708387
31.242424242424242,164.62126281475594,80.62831063725798,11.402565041444111,77.82751517776178,298.37371270399376												31.242424242424242,169.51556571805227,6.8239996990614555,2.1579381801337782,161.4589509185329,179.7114539150771												31.242424242424242,-0.6642368272828358,0.4613302824929244,0.14588544462865424,-1.4367814735078892,-0.26704561568548096	31.242424242424242,-0.6642368272828358,0.4613302824929244,0.14588544462865424,-1.4367814735078892,-0.26704561568548096														31.242424242424242,104.06107064093754,40.89666931828079,5.671347623952166,55.72331976870705,173.58850134740925
36.282828282828284,168.6440181706757,84.37592007015503,11.932557050092147,79.141695219458,309.5276060460759												36.282828282828284,174.72314621204876,7.212334253602463,2.280740348783425,166.38104362673778,185.66899863461947												36.282828282828284,-0.7470429150618092,0.568044899975352,0.1796315697164637,-1.4945355652173244,0.042010451360518036	36.282828282828284,-0.7470429150618092,0.568044899975352,0.1796315697164637,-1.4945355652173244,0.042010451360518036														36.282828282828284,104.36398972953064,41.29655187400972,5.7268013569846365,54.45385158996049,172.80713059397766
41.323232323232325,169.7100352163942,85.41814538874421,12.07994996815189,78.24493493907033,317.8903314785838												41.323232323232325,176.01826236054927,7.317804821614984,2.3140930708865515,167.36104576140917,186.9267766025066												41.323232323232325,-0.7854446786763901,0.5548451090599368,0.17545742932339262,-1.495557159891773,-0.08745665488559229	41.323232323232325,-0.7854446786763901,0.5548451090599368,0.17545742932339262,-1.495557159891773,-0.08745665488559229														41.323232323232325,103.63117510490079,41.30519480202258,5.72799991545081,53.61910361001703,169.85945467718452
46.36363636363637,169.73964262119978,86.60301653575259,12.247516052728272,77.57145455853676,323.9064163756915												46.36363636363637,174.97839471492065,7.3536870088314155,2.3254400147898013,165.96133292522018,185.86456374612615												46.36363636363637,-0.728228040763024,0.7201598383873061,0.22773453686826484,-1.628350538021679,0.1771837530403529	46.36363636363637,-0.728228040763024,0.7201598383873061,0.22773453686826484,-1.628350538021679,0.1771837530403529														46.36363636363637,102.34090453499857,41.30258551396428,5.727638072301324,51.58795453778397,167.40423564530883
51.40404040404041,169.2558370633498,87.81133378603623,12.41839791702832,77.47482735614616,328.603139766056												51.40404040404041,172.55863520553174,7.481273122961253,2.3657862866358492,163.32293368960205,183.64965521477055												51.40404040404041,-0.9014644318804645,0.8703452001402378,0.2752273183038251,-2.029760494531848,0.19114265314045922	51.40404040404041,-0.9014644318804645,0.8703452001402378,0.2752273183038251,-2.029760494531848,0.19114265314045922														51.40404040404041,100.63779159964943,41.08719145334263,5.697768290378179,49.988892096951545,165.2396966803684
56.44444444444445,167.86748861672896,88.13257793457976,12.463828700198647,77.0460447619606,332.2380050448137												56.44444444444445,169.51607064087295,7.4718243993957385,2.3627983378910162,160.11441314925793,180.418830913298												56.44444444444445,-0.7533508600007042,0.7873845058205992,0.24899284327191998,-1.7184057678089606,0.2097119146633294	56.44444444444445,-0.7533508600007042,0.7873845058205992,0.24899284327191998,-1.7184057678089606,0.2097119146633294														56.44444444444445,98.74950206877632,40.84666946761953,5.664413892208907,48.975447188347914,164.3623713964266
61.484848484848484,166.33493841100335,88.49036249077679,12.514427077376794,76.08261178249957,330.3756606260789												61.484848484848484,166.18341140613194,7.470619295561966,2.362417250597844,156.67310643029526,176.9055616294264												61.484848484848484,-0.9070508595381149,0.7766542379738637,0.2455996346419845,-1.7806298159412894,0.2585171228376393	61.484848484848484,-0.9070508595381149,0.7766542379738637,0.2455996346419845,-1.7806298159412894,0.2585171228376393														61.484848484848484,96.83733093391128,40.464478367850994,5.611413522699622,48.76394776958262,163.36698419096183
66.52525252525253,164.81658545081774,88.87427703577838,12.568720793010149,73.6099576197889,327.8810408826815												66.52525252525253,162.7157182904537,7.427086020485911,2.3486508202731464,153.16929271361363,173.2513020310369												66.52525252525253,-1.0385745732744212,0.8094725758494055,0.25597770431275285,-2.1248070887560018,0.055595966363767846	66.52525252525253,-1.0385745732744212,0.8094725758494055,0.25597770431275285,-2.1248070887560018,0.055595966363767846														66.52525252525253,94.758767355869,40.06517711061038,5.556040401263534,47.29612814450543,160.94173378169813
71.56565656565657,163.17669513791736,89.1716517615833,12.61077593004418,71.09652698167262,324.2379753874097												71.56565656565657,159.30874083429424,7.407239893389718,2.3423749238374314,149.6780027737926,169.68709915220902												71.56565656565657,-1.2173358897788051,0.9993203679556761,0.3160128474937479,-2.27768255083061,0.2548029111598762	71.56565656565657,-1.2173358897788051,0.9993203679556761,0.3160128474937479,-2.27768255083061,0.2548029111598762														71.56565656565657,92.72204765507571,39.88289957438297,5.530763054985335,44.86023095170827,159.05718945732858
76.60606060606061,161.59377045512184,89.37975424559819,12.640206065569918,67.95678140613158,323.5983585760942												76.60606060606061,155.908931839278,7.379347145390211,2.3335544624494764,146.2882772422884,166.18442364195994												76.60606060606061,-1.4738835104276733,0.8366392857841883,0.2645685723054567,-2.3561471610083906,-0.2247689128071987	76.60606060606061,-1.4738835104276733,0.8366392857841883,0.2645685723054567,-2.3561471610083906,-0.2247689128071987														76.60606060606061,90.92563018962925,39.679055445940975,5.502494960473801,44.074443450846864,157.04071944170855
81.64646464646465,159.8102387782308,89.37132224695308,12.639013600885736,65.47840203954422,321.77540825305874												81.64646464646465,152.57851768827385,7.4055664497190445,2.341845734483899,142.87117391856555,162.86667498073197												81.64646464646465,-1.6497185792986424,0.9232528971292102,0.2919582011277436,-2.477133142772839,-0.10767854534085214	81.64646464646465,-1.6497185792986424,0.9232528971292102,0.2919582011277436,-2.477133142772839,-0.10767854534085214														81.64646464646465,89.15651181763975,39.598838703180604,5.49137089973637,42.45552657083965,154.73700506592536
86.68686868686869,158.04010798876428,89.22002763214947,12.617617311268807,62.663753744900625,319.4483180854522												86.68686868686869,149.35947728559012,7.382335497284377,2.334499462293041,139.60150502842163,159.5476697509519												86.68686868686869,-1.748235854575297,0.9119497746503191,0.28838383995722916,-2.6982587473240294,-0.21969292373716423	86.68686868686869,-1.748235854575297,0.9119497746503191,0.28838383995722916,-2.6982587473240294,-0.21969292373716423														86.68686868686869,87.38058695449423,39.57430090329403,5.487968119133366,41.18026791347654,152.28619176749572
91.72727272727273,156.35157944444126,89.09048349606903,12.59929700385172,60.31914830746306,316.77887069136574												91.72727272727273,146.21154384760115,7.399380034743037,2.339889418296383,136.27999272379043,156.34382636255185												91.72727272727273,-2.0023733376615738,1.0039818473995226,0.31748693672460887,-3.1981735912958835,-0.4162409377945906	91.72727272727273,-2.0023733376615738,1.0039818473995226,0.31748693672460887,-3.1981735912958835,-0.4162409377945906														91.72727272727273,85.46578952749911,39.57514803143853,5.488085594670361,40.42553240749054,148.1136990405387
96.76767676767678,154.7281375541639,89.40179704760428,12.64332338852489,58.51702323701435,315.21762561682146												96.76767676767678,143.10766282373342,7.404010825023226,2.3413538027615797,133.09939158997605,153.27268364917683												96.76767676767678,-2.295354100263685,0.9611052520271978,0.30392816675561074,-3.551530058130888,-0.927803096052831	96.76767676767678,-2.295354100263685,0.9611052520271978,0.30392816675561074,-3.551530058130888,-0.927803096052831														96.76767676767678,83.46207689966913,39.59594233458064,5.490969245678685,39.72603271534425,145.16753837162076
101.80808080808082,152.97960623039276,89.46092510892133,12.65168535914803,57.14808870304057,313.6753715275433												101.80808080808082,140.12511794493906,7.4364774039964,2.351620636500476,130.01150146889387,150.3362359582039												101.80808080808082,-2.551336409602592,0.8392450000168399,0.2653925714961264,-3.442396133161046,-1.2760461508374847	101.80808080808082,-2.551336409602592,0.8392450000168399,0.2653925714961264,-3.442396133161046,-1.2760461508374847														101.80808080808082,81.5870855413347,39.58757538577498,5.489808958642609,38.572621684875486,142.47926642577642
106.84848484848486,151.2117994289269,89.46537503385694,12.652314673567579,56.04627776501375,312.31383558690493												106.84848484848486,137.20284748459318,7.512214555056204,2.3755708265845974,126.96749429196187,147.50385865163773												106.84848484848486,-2.813869941013885,0.9424361695259653,0.29802448450266195,-4.02415204975549,-1.6461112701778775	106.84848484848486,-2.813869941013885,0.9424361695259653,0.29802448450266195,-4.02415204975549,-1.6461112701778775														106.84848484848486,79.69921069187512,39.64406773605639,5.497643038089189,37.05989377281696,139.66127643175028
111.8888888888889,149.39942174691126,89.91743932108318,12.716246218173564,54.311961666460334,310.67422900133727												111.8888888888889,134.38010243110105,7.649047320985942,2.4188411464724635,123.99257337090599,144.9015445951691												111.8888888888889,-3.13377492577438,0.9415183129248101,0.2977342327601548,-4.522656183470385,-1.9797186108533609	111.8888888888889,-3.13377492577438,0.9415183129248101,0.2977342327601548,-4.522656183470385,-1.9797186108533609														111.8888888888889,77.79413630866148,39.55371032962692,5.4851127203199805,35.187489143458265,137.44009417694573
116.92929292929294,147.48065300187898,89.89384491785678,12.712909465669679,53.07086691376791,309.84096454614695												116.92929292929294,131.6069500674027,7.767962097526194,2.456445300604179,121.06388114868624,142.3410075227001												116.92929292929294,-3.2427233587541515,0.946493701887926,0.2993075888970258,-4.550068435888907,-2.0613118991148305	116.92929292929294,-3.2427233587541515,0.946493701887926,0.2993075888970258,-4.550068435888907,-2.0613118991148305														116.92929292929294,75.85545197667453,39.36221022953837,5.458556434545914,33.28079852907713,136.25788720168813
121.96969696969697,145.6021540661878,89.69267524479584,12.684459777671583,52.51573023988837,307.9507075357294												121.96969696969697,128.87924151501684,7.922544741666643,2.505328624825689,118.22025383957225,139.91931760340285												121.96969696969697,-3.509243327719198,0.9303476710562737,0.2942017656370934,-4.883292405624449,-2.485206447798136	121.96969696969697,-3.509243327719198,0.9303476710562737,0.2942017656370934,-4.883292405624449,-2.485206447798136														121.96969696969697,73.97259652202487,39.125877718741336,5.4257830120175345,31.246795042670424,133.20148466914847
127.01010101010101,143.7085156520874,89.6657122468006,12.680646633926871,52.36767314429314,307.0539986274815												127.01010101010101,126.24297739261064,8.03852711219084,2.542005470753893,115.51649004039697,137.4874728662208												127.01010101010101,-3.73690967128386,0.7836799908940636,0.2478213727925256,-4.814847687147239,-2.6519734562810906	127.01010101010101,-3.73690967128386,0.7836799908940636,0.2478213727925256,-4.814847687147239,-2.6519734562810906														127.01010101010101,72.2104369242705,38.96865093051883,5.403979579447813,29.598712699209972,131.20883546080293
132.05050505050505,141.99446214793707,89.74197169538662,12.691431348571818,51.287796717742786,305.53868174414515												132.05050505050505,123.68939741557571,8.162976397562565,2.581359790249385,112.8232598480932,135.09791871994753												132.05050505050505,-4.207925948263224,0.8091659519709364,0.2558807413286572,-5.30396622742836,-3.0927848082111	132.05050505050505,-4.207925948263224,0.8091659519709364,0.2558807413286572,-5.30396622742836,-3.0927848082111														132.05050505050505,70.44758694719432,38.887915376295624,5.392783572505322,27.508033433001025,129.85661916065627
137.0909090909091,140.10285641675452,89.33019703989889,12.633197618328591,50.525681755753446,303.65206852048334												137.0909090909091,121.13131032134916,8.234316018143016,2.60391935909403,110.21899600713422,132.67121851143472												137.0909090909091,-4.515991204147605,0.8808908430171519,0.278562143392003,-5.606822242404084,-3.286196224099486	137.0909090909091,-4.515991204147605,0.8808908430171519,0.278562143392003,-5.606822242404084,-3.286196224099486														137.0909090909091,68.82428506926735,38.83101532601229,5.384892955240975,26.25143840540425,129.50533354460978
142.13131313131314,138.29367063131482,88.75568593138026,12.551949478188487,49.222840456288445,301.7344203061465												142.13131313131314,118.6925717450639,8.251520092254227,2.6093597650166065,107.76112261598037,130.2879369006303												142.13131313131314,-4.855237116370582,0.8903162790020172,0.2815427279572317,-5.8941869250279915,-3.4807539494081063	142.13131313131314,-4.855237116370582,0.8903162790020172,0.2815427279572317,-5.8941869250279915,-3.4807539494081063														142.13131313131314,67.16625650009597,38.699926021930864,5.366714139566725,25.545887819976148,130.53354833367825
147.17171717171718,136.49956477194314,88.20252110080192,12.473720157625316,48.69523788408164,300.1287163077699												147.17171717171718,116.31007745898282,8.224965846698332,2.600962575266203,105.47586134542411,127.90403920084401												147.17171717171718,-5.170837043886905,0.9386940103122103,0.29684110985441686,-6.347772778380134,-3.812180831567669	147.17171717171718,-5.170837043886905,0.9386940103122103,0.29684110985441686,-6.347772778380134,-3.812180831567669														147.17171717171718,65.53199417879604,38.665290240313595,5.3619110208518475,24.369663261595687,130.9021209889255
152.21212121212122,134.907789427809,87.68309780932633,12.40026261128359,48.14918743727081,298.3714704053199												152.21212121212122,113.94011573054206,8.215740511128695,2.5980452680082613,103.14120497807154,125.54051192136828												152.21212121212122,-5.424960835923727,0.9404689609322071,0.29740239852376865,-6.681300933933569,-3.997796953189864	152.21212121212122,-5.424960835923727,0.9404689609322071,0.29740239852376865,-6.681300933933569,-3.997796953189864														152.21212121212122,63.86125084402574,38.6211092728469,5.355784223021049,23.109858717075646,130.4996282815227
157.25252525252526,133.4241122562557,87.71601025620949,12.404917134158895,47.26135156410508,297.3786017970518												157.25252525252526,111.64213175487016,8.164425091530209,2.5818179075064154,100.90495055042638,123.27936703045725												157.25252525252526,-5.767655094108635,0.9248188709358311,0.2924534055262522,-7.142036834149094,-4.49907367159623	157.25252525252526,-5.767655094108635,0.9248188709358311,0.2924534055262522,-7.142036834149094,-4.49907367159623														157.25252525252526,62.300534875031786,38.6149680917541,5.35493259443174,22.309751201725827,129.66755458262566
162.2929292929293,131.9182055464536,87.58742462101901,12.386732379237623,46.10385190190255,296.9992947364578												162.2929292929293,109.34674864815186,8.067644290104568,2.5512131308782657,98.75757219828391,120.94265047199984												162.2929292929293,-6.135340565920505,1.0411086624696857,0.3292274665135668,-7.5851489987279015,-4.555456838051548	162.2929292929293,-6.135340565920505,1.0411086624696857,0.3292274665135668,-7.5851489987279015,-4.555456838051548														162.2929292929293,60.563670309631334,38.66704042967819,5.36215372844784,20.806477664969517,130.22561951359936
167.33333333333334,130.39743748115262,87.41975654122857,12.363020531995952,45.54685505692041,294.70285469682506												167.33333333333334,107.07276769831739,7.975787686723371,2.522165522397135,96.54854472785433,118.5489925416114												167.33333333333334,-6.642653895544806,1.0353006499330881,0.3273908116841208,-8.145320706314623,-5.109352848666225	167.33333333333334,-6.642653895544806,1.0353006499330881,0.3273908116841208,-8.145320706314623,-5.109352848666225														167.33333333333334,58.91840933990386,38.664593971259556,5.361814465706622,19.59698403657806,130.25782314713615
172.37373737373738,128.84793015187262,87.1834373836493,12.329599956226234,44.161589139270205,293.764448139517												172.37373737373738,104.82314541851424,7.904430365823128,2.4996003562199047,94.2719793144055,116.2559673783107												172.37373737373738,-7.01954639784889,0.911390228664109,0.28820689598002625,-8.203679651822595,-5.572947505458835	172.37373737373738,-7.01954639784889,0.911390228664109,0.28820689598002625,-8.203679651822595,-5.572947505458835														172.37373737373738,57.45886791554687,38.770561034637474,5.376509453418907,18.58105486701762,130.50323442578406
177.41414141414143,127.46869113418106,87.09225781352242,12.316705217757756,43.22202930494238,292.83087496837504												177.41414141414143,102.6240727891327,7.788813179957686,2.4630389918205227,92.14750366865795,113.9184959627714												177.41414141414143,-7.308661861058482,0.9666566124873761,0.3056836610722871,-8.389099387779991,-5.799876944506342	177.41414141414143,-7.308661861058482,0.9666566124873761,0.3056836610722871,-8.389099387779991,-5.799876944506342														177.41414141414143,55.98805971532078,38.76743640771041,5.376076145626515,17.118805098266105,129.6053268906427
182.45454545454547,125.88898571997724,86.89200741813005,12.28838553525431,41.587516542093624,291.847480706904												182.45454545454547,100.44225442874594,7.670848475574262,2.4257352768845157,90.04080094304786,111.61412221481977												182.45454545454547,-7.655415137340657,1.0075996873171482,0.3186309981595662,-8.606409781278094,-5.969536312347706	182.45454545454547,-7.655415137340657,1.0075996873171482,0.3186309981595662,-8.606409781278094,-5.969536312347706														182.45454545454547,54.42428151090427,38.863107654545495,5.389343360474648,14.923892779452661,129.19662382648133
187.4949494949495,124.15077336863487,86.61075489005496,12.248610421288758,39.58973635821773,288.7768293965134												187.4949494949495,98.35201729648249,7.569824075012233,2.3937885563815953,88.10491844190537,109.50227897145153												187.4949494949495,-8.075107380177576,0.9652855346633707,0.3052500881949667,-9.10500230693267,-6.486110169739726	187.4949494949495,-8.075107380177576,0.9652855346633707,0.3052500881949667,-9.10500230693267,-6.486110169739726														187.4949494949495,52.9036069198378,39.068663583925655,5.417848839065257,12.708079704855892,128.24208537430457
192.53535353535355,122.49273358177635,86.15578285732062,12.184267659369421,37.47986666646202,286.9673712401625												192.53535353535355,96.30182219480407,7.495462504080128,2.3702733629282324,86.14927851717408,107.42162416414497												192.53535353535355,-8.502244936200919,1.06554206141508,0.336953985678267,-9.583251819807915,-6.78962688183102	192.53535353535355,-8.502244936200919,1.06554206141508,0.336953985678267,-9.583251819807915,-6.78962688183102														192.53535353535355,51.35199877414034,39.16225669086484,5.43082786776138,10.870777262867653,127.84231008743829
197.5757575757576,120.76245283809588,85.56731776258195,12.101046127573163,35.24968333551124,284.50402456901367												197.5757575757576,94.26050212018276,7.404529657215514,2.3415178719066847,84.15602649561448,105.21138064763959												197.5757575757576,-9.009061726869714,1.0290249893758192,0.3254062735658157,-9.970578138607987,-7.299604329852819	197.5757575757576,-9.009061726869714,1.0290249893758192,0.3254062735658157,-9.970578138607987,-7.299604329852819														197.5757575757576,49.784146746526886,39.28855330819061,5.448342057364677,9.48686823733393,127.88693360923135
202.61616161616163,119.26610302269552,84.92322221611201,12.009957261844972,32.72982808893223,281.8312219469296												202.61616161616163,92.30294207931352,7.360663527068205,2.3276461835663973,82.16435666930992,103.15125674488368												202.61616161616163,-9.496420247432697,1.0032349233819513,0.317250738611148,-10.43793934898806,-7.832050642296618	202.61616161616163,-9.496420247432697,1.0032349233819513,0.317250738611148,-10.43793934898806,-7.832050642296618														202.61616161616163,48.23241151602622,39.37707237626308,5.460617443472045,8.781186009138095,127.77982548962883
207.65656565656568,117.79321614917762,84.29052487959015,11.920480346426318,30.85411818940883,278.64176702649365												207.65656565656568,90.33760495621863,7.331550874381956,2.318439954444601,80.10893791456165,101.06427159118431												207.65656565656568,-9.863522156133637,1.0607458904246128,0.33543730324051685,-10.872872965920049,-8.133815834073756	207.65656565656568,-9.863522156133637,1.0607458904246128,0.33543730324051685,-10.872872965920049,-8.133815834073756														207.65656565656568,46.67379586996131,39.32621660491349,5.453565016885345,8.647094140737076,127.46220179891141
212.69696969696972,116.4558761916849,83.75948773727997,11.845380353548427,28.6138885957141,276.3831534607609												212.69696969696972,88.35347535404819,7.303864981202969,2.3096849062944287,78.02403751449762,98.92851029867722												212.69696969696972,-10.318816188568388,1.0000876696445138,0.31625548959267,-11.361427253374384,-8.622120278447342	212.69696969696972,-10.318816188568388,1.0000876696445138,0.31625548959267,-11.361427253374384,-8.622120278447342														212.69696969696972,45.10493317614517,39.236440825083605,5.441115356213367,8.054769963061087,126.73425806834496
217.73737373737376,115.11833335250574,83.37994789730809,11.791705314633512,26.543382894032707,274.87011870263865												217.73737373737376,86.40502210736413,7.317385787053757,2.3139605605233706,75.87735440897175,96.87363202771948												217.73737373737376,-10.77685967854099,1.0098594369172662,0.3193455937273689,-11.813538262948455,-9.087160458500191	217.73737373737376,-10.77685967854099,1.0098594369172662,0.3193455937273689,-11.813538262948455,-9.087160458500191														217.73737373737376,43.522585521215056,39.145309672846494,5.428477739206328,7.207321264966791,126.12182771948085
222.7777777777778,113.69256643033187,83.02900616777242,11.742074659282311,24.271366678312067,273.4135970344781												222.7777777777778,84.44485561012647,7.33784325919407,2.320429781236654,73.76502053123728,94.83268840429986												222.7777777777778,-11.237504756295236,0.9950787442173121,0.3146715282946811,-12.271469614886138,-9.544719187537362	222.7777777777778,-11.237504756295236,0.9950787442173121,0.3146715282946811,-12.271469614886138,-9.544719187537362														222.7777777777778,41.92471678397304,39.18207301901142,5.433575898039223,5.693937219200922,125.46062321760448
227.81818181818184,112.39117276146945,82.8243827734617,11.713136541341008,22.53209964468563,273.0164559938484												227.81818181818184,82.51335736670748,7.3228587658640585,2.31569126838601,71.72773828783747,92.813708154716												227.81818181818184,-11.783167093036635,0.9744356760930135,0.30814361697800075,-12.694663812037666,-10.065594290355072	227.81818181818184,-11.783167093036635,0.9744356760930135,0.30814361697800075,-12.694663812037666,-10.065594290355072														227.81818181818184,40.28238533276028,39.14702539385045,5.428715666900718,4.063682870859883,124.22324043052777
232.85858585858588,110.99874091197209,82.83594059306614,11.714771063864614,20.3349714620319,273.37474494198403												232.85858585858588,80.55262398544417,7.311328657437386,2.3120451279563112,69.70079232354114,90.8384224120375												232.85858585858588,-12.31846522799872,0.9436177227272267,0.29839812443192687,-13.332174444285858,-10.682246292535023	232.85858585858588,-12.31846522799872,0.9436177227272267,0.29839812443192687,-13.332174444285858,-10.682246292535023														232.85858585858588,38.62741299232307,39.09104688428012,5.420952844339953,2.7146246488139765,122.56061093932608
237.89898989898992,109.95831751014288,82.78064852589411,11.70695158473598,18.753722392196735,273.8181131580193												237.89898989898992,78.6554771266632,7.308343210612717,2.3111010467763844,67.64055843235246,88.83996420404614												237.89898989898992,-12.856043309195684,0.9764020745954698,0.30876544678353135,-13.938989465698873,-11.174342949692603	237.89898989898992,-12.856043309195684,0.9764020745954698,0.30876544678353135,-13.938989465698873,-11.174342949692603														237.89898989898992,36.94080352700859,38.91842950327895,5.397015120561646,1.504831039924501,120.59477795047677
242.93939393939394,108.69067667316698,82.50893994540178,11.66852618878144,17.025516643168384,272.68333714129864												242.93939393939394,76.78363612688993,7.310676007437596,2.311838741904887,65.61081626380538,86.85816872306401												242.93939393939394,-13.414730276141825,0.9978322919270837,0.31554227653556294,-14.504530605597411,-11.68686534744987	242.93939393939394,-13.414730276141825,0.9978322919270837,0.31554227653556294,-14.504530605597411,-11.68686534744987														242.93939393939394,35.09564986411919,38.8442457657281,5.386727687117601,-0.3559183804623344,118.83172455704897
247.97979797979798,107.26845761290517,82.1273198729826,11.61455696057254,15.029628704126267,270.5984890306231												247.97979797979798,74.9424308045291,7.274068481270378,2.3002624256856246,63.720469431325505,84.90338575938802												247.97979797979798,-13.967215728326366,0.9763670149649265,0.30875435995488726,-15.054751617205692,-12.32619295194036	247.97979797979798,-13.967215728326366,0.9763670149649265,0.30875435995488726,-15.054751617205692,-12.32619295194036														247.97979797979798,33.38727014886506,38.67515268062366,5.36327869524566,-2.318508778378303,116.65211935131886
253.02020202020202,105.83073490391467,81.83684488957329,11.573477594465786,14.052492687091881,269.4523068969499												253.02020202020202,73.11808449981996,7.204490932467388,2.2782600728627274,61.92001609323492,82.92290603829008												253.02020202020202,-14.420374804983066,0.977622211636012,0.3091512879940964,-15.47092037988723,-12.755357162894128	253.02020202020202,-14.420374804983066,0.977622211636012,0.3091512879940964,-15.47092037988723,-12.755357162894128														253.02020202020202,31.702383218354417,38.75298508538528,5.374072107794149,-3.752616914863519,115.04233630378708
258.06060606060606,104.26742413018142,81.4598490393995,11.52016233003837,12.74448734635736,266.5974845091738												258.06060606060606,71.31135961492875,7.136421913580787,2.25673475908526,60.1803339619215,81.00006178876347												258.06060606060606,-15.023186054000908,1.044456323575461,0.3302860899064276,-16.14478467746669,-13.235277460653515	258.06060606060606,-15.023186054000908,1.044456323575461,0.3302860899064276,-16.14478467746669,-13.235277460653515														258.06060606060606,30.034761499834726,38.7810887167437,5.377969380251438,-5.939640324023893,113.08629372784354
263.1010101010101,102.71260206386073,81.11915030945742,11.471980253581634,12.098963788446758,263.61499214944786												263.1010101010101,69.43920905460432,6.978197017059391,2.2066996535300536,58.57287048590853,78.90242624856047												263.1010101010101,-15.62684886938446,1.109602757061665,0.35088720103173443,-16.765654034566644,-13.672699632380498	263.1010101010101,-15.62684886938446,1.109602757061665,0.35088720103173443,-16.765654034566644,-13.672699632380498														263.1010101010101,28.42946131799299,38.802884597142025,5.380991925034901,-8.211824751504366,111.14389887098194
268.14141414141415,101.38515628498396,81.38343991656858,11.509356448258718,11.485070998706583,261.4576054594289												268.14141414141415,67.61835047752247,6.875891166463011,2.1743477029455076,56.919099944146964,76.91569285189516												268.14141414141415,-16.288615118995654,1.0621418460882652,0.3358787431814922,-17.289423218925158,-14.367854825086518	268.14141414141415,-16.288615118995654,1.0621418460882652,0.3358787431814922,-17.289423218925158,-14.367854825086518														268.14141414141415,26.86926278193602,38.80439615156222,5.381201539918273,-9.834872474716159,108.83324725391837
273.1818181818182,99.76660212329787,80.98773431501124,11.453395225415779,11.005328805300195,258.79832556006795												273.1818181818182,65.85485153589852,6.815472611346887,2.1552416782351704,55.29112873995756,75.06631685835121												273.1818181818182,-16.92953203702798,1.0323085545704331,0.32644462805187907,-17.925671117855384,-15.069811846311596	273.1818181818182,-16.92953203702798,1.0323085545704331,0.32644462805187907,-17.925671117855384,-15.069811846311596														273.1818181818182,25.47242113320418,38.99765473543721,5.408001683517689,-11.437973586017131,106.71982678481365
278.22222222222223,98.23249330152625,80.62189135887998,11.401657218389829,9.763728848244595,256.40043321620317												278.22222222222223,64.11337143353255,6.769544952774929,2.1407180773665764,53.66003548689582,73.25410693807932												278.22222222222223,-17.58451036794001,0.9933398697949523,0.3141216479207144,-18.608599285921226,-15.83751685985332	278.22222222222223,-17.58451036794001,0.9933398697949523,0.3141216479207144,-18.608599285921226,-15.83751685985332														278.22222222222223,24.25337321397205,39.139174080293664,5.427626885608074,-12.917577848000814,104.17473824501735
283.26262626262627,96.64961585140298,80.36485035762016,11.36530613138307,8.385663744158304,253.65833846228244												283.26262626262627,62.356552598518554,6.717306623763288,2.1241988672827725,52.08278354380628,71.50273668072778												283.26262626262627,-18.350823828102868,1.0375183106977295,0.32809209759350655,-19.3790777289266,-16.554071024246163	283.26262626262627,-18.350823828102868,1.0375183106977295,0.32809209759350655,-19.3790777289266,-16.554071024246163														283.26262626262627,22.93377094388541,39.230333050405136,5.440268360260205,-14.558984702125661,101.95862443103145
288.3030303030303,94.8619638994781,79.79538469306429,11.284771524771,7.486604563012278,250.51504473927648												288.3030303030303,60.66699561195755,6.645854493403432,2.1016037197219313,50.66934857302893,69.82311787136194												288.3030303030303,-19.032551121043873,1.0156286322941444,0.32116997349311377,-20.063895245808297,-17.309601113579543	288.3030303030303,-19.032551121043873,1.0156286322941444,0.32116997349311377,-20.063895245808297,-17.309601113579543														288.3030303030303,21.747534399478646,39.37406462492514,5.460200343407707,-16.444304518605886,100.50457826542431
293.34343434343435,92.98158730015093,79.2811256622321,11.212044315173426,6.342099181667729,247.13139598169354												293.34343434343435,59.05900585300691,6.654558624739358,2.1043562077294085,49.24244284166205,68.31158807938631												293.34343434343435,-19.695253614537716,1.0102347913179166,0.3194642912109512,-20.781651113649854,-17.9970444732771	293.34343434343435,-19.695253614537716,1.0102347913179166,0.3194642912109512,-20.781651113649854,-17.9970444732771														293.34343434343435,20.419620025769284,39.394233932361665,5.462997323105899,-18.36447770259732,98.74558914765605
298.3838383838384,91.07398783105113,78.67471369288961,11.126284712030474,5.534631268148153,243.8574050425202												298.3838383838384,57.42875083798892,6.657295494315111,2.105221681881228,47.714139522419536,66.7470494531829												298.3838383838384,-20.374927496171594,1.0041460212875268,0.3175388530664508,-21.374028290170703,-18.63272850657669	298.3838383838384,-20.374927496171594,1.0041460212875268,0.3175388530664508,-21.374028290170703,-18.63272850657669														298.3838383838384,19.232505626028228,39.34663750465457,5.456396886158713,-20.11608714759933,97.57706492272199
303.42424242424244,88.99370964074933,78.03802883182738,11.036243875483288,4.166499394870526,240.34012667817908												303.42424242424244,55.840416292514774,6.650629364359737,2.1031136664974626,46.23210812021744,65.17452771015154												303.42424242424244,-21.048335669428038,1.0082279610398188,0.3188296757553334,-22.20783529740532,-19.36400151824415	303.42424242424244,-21.048335669428038,1.0082279610398188,0.3188296757553334,-22.20783529740532,-19.36400151824415														303.42424242424244,17.890294052647434,39.24903427732903,5.44286175382129,-21.982940006111107,95.32675485800245
308.4646464646465,87.05201585794015,77.74039942135889,10.994152720598725,2.466150209665237,236.74813695651198												308.4646464646465,54.28312294685249,6.666020237237952,2.107980687844789,44.74063864043829,63.6378518279154												308.4646464646465,-21.769904562758864,1.078270783015055,0.3409791608740774,-22.999482677143302,-19.94843760941962	308.4646464646465,-21.769904562758864,1.078270783015055,0.3409791608740774,-22.999482677143302,-19.94843760941962														308.4646464646465,16.422850532344576,39.18300088237462,5.433704569536633,-24.114016195109336,92.31325098101063
313.5050505050505,85.29312479582364,77.80480020252118,11.003260366413437,0.34324125380882275,233.55160710564613												313.5050505050505,52.751661719904654,6.707391021850096,2.1210632786410515,43.316578496101755,62.247418256458275												313.5050505050505,-22.579331917580284,1.1343626571197154,0.3587169689138919,-23.818354437144023,-20.646413202528183	313.5050505050505,-22.579331917580284,1.1343626571197154,0.3587169689138919,-23.818354437144023,-20.646413202528183														313.5050505050505,14.88799445507762,39.12478594796475,5.425631610651534,-26.099130796615615,90.50138577988989
318.54545454545456,83.51203635351898,77.56946820260792,10.969979395819667,-1.8482677398305762,231.09633200243113												318.54545454545456,51.12639926847619,6.728662200697124,2.127789816008392,41.75902072588989,60.71432811048994												318.54545454545456,-23.278049467971492,1.1419199174247687,0.36110678445736666,-24.512775475603142,-21.291930196776185	318.54545454545456,-23.278049467971492,1.1419199174247687,0.36110678445736666,-24.512775475603142,-21.291930196776185														318.54545454545456,13.441068865940704,39.13700845051115,5.427326566791747,-28.27021616005778,88.93887715996141
323.5858585858586,81.69422174966647,77.1936228360369,10.916826834343683,-4.025137767295233,227.70729522320852												323.5858585858586,49.49303937449882,6.712705471760579,2.122743855263852,40.08016012538909,59.01506060269258												323.5858585858586,-24.05913948291768,1.139728367547852,0.3604137555356748,-25.386885274943438,-22.112183976277286	323.5858585858586,-24.05913948291768,1.139728367547852,0.3604137555356748,-25.386885274943438,-22.112183976277286														323.5858585858586,11.793823231273983,39.14251535613216,5.428090237198888,-30.413396862525786,87.01324452050953
328.62626262626264,79.92141014247801,76.87470700092449,10.871725324416532,-5.654427362195523,224.76175089127008												328.62626262626264,47.868565899373934,6.760392056865847,2.1378236775406627,38.39058003294138,57.431659939033224												328.62626262626264,-24.911072611752296,1.1186685986764207,0.3537540718726311,-26.157995697227328,-22.999056410908693	328.62626262626264,-24.911072611752296,1.1186685986764207,0.3537540718726311,-26.157995697227328,-22.999056410908693														328.62626262626264,10.317924958028886,39.12783956740763,5.426055071477574,-32.28893682217398,85.39849726679621
333.6666666666667,78.13232196007284,76.58850290254615,10.831249952663192,-7.542878735440162,222.68076218070343												333.6666666666667,46.28173787124228,6.71349365957846,2.1229931021367023,36.82899427614527,55.67962196650589												333.6666666666667,-25.686700172964976,1.0790912761218556,0.3412386235762732,-26.888558384353395,-23.8906603799941	333.6666666666667,-25.686700172964976,1.0790912761218556,0.3412386235762732,-26.888558384353395,-23.8906603799941														333.6666666666667,8.81401558416028,39.12449538644747,5.425591317018871,-33.924377772509246,83.63921626347098
338.7070707070707,76.37295149428012,76.19889093363028,10.776150499612822,-9.517714720969046,219.3689809113531												338.7070707070707,44.60276818796572,6.671228271063105,2.1096276127466576,35.10785797685601,53.86940963628557												338.7070707070707,-26.5088635695202,1.0880241382963578,0.3440634426258523,-27.706366890249075,-24.708962748896372	338.7070707070707,-26.5088635695202,1.0880241382963578,0.3440634426258523,-27.706366890249075,-24.708962748896372														338.7070707070707,7.386057589941633,39.06696851481231,5.417613775272809,-35.73664661069555,81.94794784459822
343.74747474747477,74.44946908878667,75.76246836515493,10.714431028086468,-10.589927171072006,215.85003949686438												343.74747474747477,42.99926448369096,6.6479662681999345,2.10227152154816,33.500526950934876,52.23227128222168												343.74747474747477,-27.374260401241536,1.050360207991288,0.3321530620860662,-28.542750887307964,-25.665851931930924	343.74747474747477,-27.374260401241536,1.050360207991288,0.3321530620860662,-28.542750887307964,-25.665851931930924														343.74747474747477,6.039772956270874,39.0179134001053,5.410811054834352,-37.3106659804136,80.48629866868842
348.7878787878788,72.51580655436864,75.48757259389366,10.675554895290796,-12.199436106622843,213.0475889961585												348.7878787878788,41.3640649602175,6.636125704168559,2.0985272064361387,31.87621840678985,50.58733905437237												348.7878787878788,-28.228889140559243,1.0820448822500899,0.34217263584389834,-29.49694578527704,-26.52861780420963	348.7878787878788,-28.228889140559243,1.0820448822500899,0.34217263584389834,-29.49694578527704,-26.52861780420963														348.7878787878788,4.627815843577603,38.87168746557538,5.39053316619011,-38.77989017695304,78.68924967843672
353.82828282828285,70.56413181446642,75.3010930952463,10.649182711681634,-14.073776957204373,209.21701707320028												353.82828282828285,39.70056365794916,6.634900045685656,2.098139619192191,30.258834382504393,48.92291516722539												353.82828282828285,-29.069454590777934,1.1191944336658286,0.3539203554966251,-30.33595718494779,-27.262686554471124	353.82828282828285,-29.069454590777934,1.1191944336658286,0.3539203554966251,-30.33595718494779,-27.262686554471124														353.82828282828285,3.213964737929728,38.794050083534074,5.37976679842693,-40.64043642845483,77.31577908592753
358.8686868686869,68.54016229676334,74.98245570437312,10.604120579716431,-15.746762118308206,205.10686095741517												358.8686868686869,38.11371015933677,6.627795238246499,2.0958928818077265,28.55957849140607,47.21197285747632												358.8686868686869,-29.848065626064944,1.2397578766520585,0.39204586373545897,-31.232103456652126,-27.8794367121332	358.8686868686869,-29.848065626064944,1.2397578766520585,0.39204586373545897,-31.232103456652126,-27.8794367121332														358.8686868686869,1.725865079600369,38.73769553730536,5.371951828964117,-42.40986001968573,76.22655370028612
363.90909090909093,66.4450967306464,74.7892786823214,10.576801223263992,-17.212789305788124,201.36987552503803												363.90909090909093,36.50647435293158,6.697543385917115,2.1179491827294177,26.776986403542846,45.678140894148015												363.90909090909093,-30.697999485493064,1.263224980535857,0.39946681357151764,-32.24742436215841,-28.743387706464816	363.90909090909093,-30.697999485493064,1.263224980535857,0.39946681357151764,-32.24742436215841,-28.743387706464816														363.90909090909093,0.19001884549727338,38.68145869001292,5.364153181407065,-44.44265678557654,74.47682782910309
368.949494949495,64.42640211995845,74.59347203649655,10.549109981851164,-18.838574850948003,198.40797289547643												368.949494949495,34.91511240081239,6.747121076308232,2.133627025006075,25.091632277255513,44.15660918642181												368.949494949495,-31.583110484101343,1.2447162337695088,0.39361383392982396,-33.136321236664436,-29.68004861157752	368.949494949495,-31.583110484101343,1.2447162337695088,0.39361383392982396,-33.136321236664436,-29.68004861157752														368.949494949495,-1.507779612306952,38.75446024914422,5.374276676200786,-46.84941632800869,72.51027527633312
373.989898989899,62.452229196847384,74.59836537540247,10.549802004475767,-21.428630825426115,195.99486120520817												373.989898989899,33.29815209179301,6.797923547159067,2.1496921768713704,23.377715311817717,42.59545877859822												373.989898989899,-32.50240449197759,1.2424053279880896,0.39288306135709034,-34.062740877418875,-30.611538285429834	373.989898989899,-32.50240449197759,1.2424053279880896,0.39288306135709034,-34.062740877418875,-30.611538285429834														373.989898989899,-3.358589381263566,38.74560632324556,5.3730488575924475,-49.30344870627133,70.34509291095604
379.03030303030306,60.64806039215672,74.47609280914263,10.532510052324684,-23.72817541983578,193.283255439922												379.03030303030306,31.64590271001569,6.892111189052334,2.179476924453672,21.60817124529417,41.0402719801083												379.03030303030306,-33.42175671212782,1.205091842675552,0.3810835012544045,-34.95245769262202,-31.537006090787273	379.03030303030306,-33.42175671212782,1.205091842675552,0.3810835012544045,-34.95245769262202,-31.537006090787273														379.03030303030306,-5.165070564847837,38.76842201502137,5.376212824768712,-51.6912287047391,68.27439196551497
384.0707070707071,58.7221447519266,74.43206206174028,10.526283164310902,-25.84006712583807,191.2014847108976												384.0707070707071,29.982289388301364,6.976216100657552,2.2060732327616335,19.946682448641756,39.48134781129436												384.0707070707071,-34.343210229815625,1.2376867824507143,0.39139092624295746,-35.97943490237555,-32.45809504661935	384.0707070707071,-34.343210229815625,1.2376867824507143,0.39139092624295746,-35.97943490237555,-32.45809504661935														384.0707070707071,-6.934677523849157,38.825869389884595,5.384179342296026,-53.860013835160636,65.80690810027095
389.11111111111114,56.836625622672685,74.5024534457973,10.536238009311667,-28.751324761521513,187.82760402426436												389.11111111111114,28.36358502843722,7.03222473892441,2.2237847193184073,18.223150271986196,37.824696405001696												389.11111111111114,-35.27228561409949,1.282305906037828,0.4055007320165396,-36.92139380463599,-33.25661460350731	389.11111111111114,-35.27228561409949,1.282305906037828,0.4055007320165396,-36.92139380463599,-33.25661460350731														389.11111111111114,-8.623491156640743,38.84988013917848,5.387509034132234,-55.44593263452036,63.43476428734742
394.1515151515152,55.15402268937818,74.63190972824302,10.55454589234858,-31.290605755324,185.40864466557133												394.1515151515152,26.740221169726112,7.1804928295174655,2.2706712063782315,16.441894148555797,36.271050338913994												394.1515151515152,-36.31814793567857,1.3325720378037074,0.4213962785711717,-37.95828255376569,-34.18202470587291	394.1515151515152,-36.31814793567857,1.3325720378037074,0.4213962785711717,-37.95828255376569,-34.18202470587291														394.1515151515152,-10.227904580690883,38.97500743049293,5.404861067393548,-57.303882255705034,61.32705818415619
399.1919191919192,53.27016974533828,74.6601374456271,10.558537894424521,-33.94648983421858,183.3811415899718												399.1919191919192,25.133935646001326,7.221708727248811,2.2837048176421932,14.871192630045176,34.632392994891916												399.1919191919192,-37.27097692219657,1.3585793425148363,0.42962051044009114,-38.89712039935242,-35.05598270442334	399.1919191919192,-37.27097692219657,1.3585793425148363,0.42962051044009114,-38.89712039935242,-35.05598270442334														399.1919191919192,-11.895293501665073,39.091364128833774,5.420996838243995,-59.0995747066067,58.935829947166354
404.23232323232327,51.21773679079579,74.53947755296832,10.541474008761268,-36.661167505070445,181.20529521981896												404.23232323232327,23.548187575267598,7.199977927219157,2.276832935295057,13.386116505261667,32.92831869706958												404.23232323232327,-38.175066191047065,1.3678971380329228,0.43256705610097734,-39.80358443980851,-35.886189200939974	404.23232323232327,-38.175066191047065,1.3678971380329228,0.43256705610097734,-39.80358443980851,-35.886189200939974														404.23232323232327,-13.577515523117636,39.23588100036819,5.441037722493493,-60.71455842059293,56.97066126500584
409.2727272727273,49.335862485785604,74.36804792555284,10.517230198352914,-38.83025210304637,178.49603259144106												409.2727272727273,21.956597638116186,7.201788277678448,2.2774054183765062,11.815823953186843,31.45124971500592												409.2727272727273,-39.135770870950424,1.3906225304528166,0.43975345617777634,-40.79828446979758,-36.81097859183668	409.2727272727273,-39.135770870950424,1.3906225304528166,0.43975345617777634,-40.79828446979758,-36.81097859183668														409.2727272727273,-15.334722783546226,39.27573126150749,5.446563959411892,-62.39854576845564,55.077383773627744
414.31313131313135,47.475015308482796,74.17020136533064,10.489250469479405,-40.928461536827974,176.24852230377283												414.31313131313135,20.33447697074535,7.1177940373708015,2.250844107405738,10.337451465378347,29.71962062476878												414.31313131313135,-40.10717512054943,1.3755670107145697,0.43499248280472813,-41.81529251400946,-37.866279611439715	414.31313131313135,-40.10717512054943,1.3755670107145697,0.43499248280472813,-41.81529251400946,-37.866279611439715														414.31313131313135,-17.062481841401794,39.3243594126563,5.453307470657972,-64.4940650055178,53.22441227329672
419.3535353535354,45.563418825774434,74.13928897542539,10.484878797374467,-43.027869599306044,173.34452942424883												419.3535353535354,18.698060502179523,7.006711029088181,2.2157165758540946,8.928255099613349,28.023649605446764												419.3535353535354,-41.118175117765404,1.3643265992111624,0.4314379525858957,-42.8287480531695,-38.94230079142098	419.3535353535354,-41.118175117765404,1.3643265992111624,0.4314379525858957,-42.8287480531695,-38.94230079142098														419.3535353535354,-18.699643190228716,39.37375772123811,5.460157783523853,-66.53641092580513,51.45609691349132
424.39393939393943,43.85160291139436,74.04284104489714,10.471239000232881,-44.60627881193783,171.04769161136528												424.39393939393943,17.03878224260559,6.924546198405613,2.189733775002195,7.443875286565271,26.294037381371506												424.39393939393943,-42.15563762631837,1.361054731196546,0.43040329707293157,-43.798074314990224,-39.974902128529486	424.39393939393943,-42.15563762631837,1.361054731196546,0.43040329707293157,-43.798074314990224,-39.974902128529486														424.39393939393943,-20.257846625485705,39.44882925123051,5.4705683316282805,-68.37417206309455,49.7787938457013
429.4343434343435,42.10900993723329,73.91268940023961,10.452832778128895,-46.57964300082557,168.10554156811375												429.4343434343435,15.419131301561094,6.824879246184544,2.158216317355619,6.025559323664852,24.567182520294317												429.4343434343435,-43.18098995971085,1.3581464909447427,0.4294836307550636,-44.855799839510816,-41.00697167936667	429.4343434343435,-43.18098995971085,1.3581464909447427,0.4294836307550636,-44.855799839510816,-41.00697167936667														429.4343434343435,-21.872398105016593,39.55833088148772,5.485753475575945,-70.4319353110488,47.90147027746315
434.4747474747475,40.42948211233639,73.93613077233138,10.456147888762178,-48.63874411042342,165.94851688733428												434.4747474747475,13.792828362947239,6.698060110479776,2.118112585383514,4.590855413653,22.715078063303206												434.4747474747475,-44.200653658152056,1.3428764117732268,0.42465480773175485,-45.84004431888882,-42.029581695433166	434.4747474747475,-44.200653658152056,1.3428764117732268,0.42465480773175485,-45.84004431888882,-42.029581695433166														434.4747474747475,-23.406891693562326,39.67249614020634,5.501585348429276,-72.57702163659718,45.710613226491546
439.51515151515156,38.394552993075806,73.73453040105885,10.42763729083887,-51.02965272837702,163.0411298632959												439.51515151515156,12.214529507906228,6.560617181249865,2.0746493149183287,3.2763459809230184,20.94950932774895												439.51515151515156,-45.215426376789935,1.3559344725880231,0.4287841291317299,-46.88106616019766,-43.08514667241416	439.51515151515156,-45.215426376789935,1.3559344725880231,0.4287841291317299,-46.88106616019766,-43.08514667241416														439.51515151515156,-24.814713249136318,39.70483015718825,5.506069269820429,-74.58193779417842,44.09959000301529
444.5555555555556,36.30998334681363,73.58910226140343,10.407070646093732,-53.69201978975457,160.16949251929182												444.5555555555556,10.576541748642727,6.46239704514889,2.0435893807012477,1.7999304611642923,19.1273334969039												444.5555555555556,-46.263550585877915,1.3562478075958795,0.4288832143612792,-47.9473313097681,-44.122944258646946	444.5555555555556,-46.263550585877915,1.3562478075958795,0.4288832143612792,-47.9473313097681,-44.122944258646946														444.5555555555556,-26.120290088954615,39.822419425069896,5.522375967312412,-76.56823272465174,42.2092856911339
449.59595959595964,34.35187412677883,73.49974496812565,10.394433616488694,-55.71240113124112,159.11267958587402												449.59595959595964,8.885797022920354,6.355870168205739,2.0099026243847646,0.32123886846698224,17.306929769707406												449.59595959595964,-47.293453724445015,1.3805996761522572,0.43658395135319816,-49.048925103965416,-45.145215257075584	449.59595959595964,-47.293453724445015,1.3805996761522572,0.43658395135319816,-49.048925103965416,-45.145215257075584														449.59595959595964,-27.366915878824766,39.929660909463685,5.537247685421592,-78.60216039088573,40.20938760839661
454.6363636363637,32.29123859867802,73.54967377314274,10.401494615809519,-57.851123493071015,157.92880001945863												454.6363636363637,7.222897026471775,6.293390300393804,1.9901447553655691,-1.3286993545550252,15.50105207048871												454.6363636363637,-48.419401828097776,1.399134555396176,0.4424451948098945,-50.23743905999629,-46.2658068876468	454.6363636363637,-48.419401828097776,1.399134555396176,0.4424451948098945,-50.23743905999629,-46.2658068876468														454.6363636363637,-28.72280353122139,40.07331515144643,5.557168944475696,-80.91257541653546,38.17177227446303
459.6767676767677,30.22629568179631,73.42932050331098,10.384474093162316,-60.08928664850069,154.87923531878116												459.6767676767677,5.596383433249777,6.201406563840623,1.9610569438454752,-2.792486204410277,13.771060567341916												459.6767676767677,-49.57222552450841,1.387662053752626,0.4388172712445302,-51.411956022487765,-47.4521909236983	459.6767676767677,-49.57222552450841,1.387662053752626,0.4388172712445302,-51.411956022487765,-47.4521909236983														459.6767676767677,-30.209904613689073,40.17010619210919,5.570591446787815,-83.54696714986578,36.090058191092375
464.71717171717177,28.01476703490192,73.21650341352603,10.354377211694452,-63.22315221302074,152.86606056304302												464.71717171717177,3.8734888769264453,6.1487460663751685,1.9444042323746393,-4.454789751779895,11.993230409619736												464.71717171717177,-50.67101470993092,1.4168045371178069,0.4480329336552842,-52.56526253083244,-48.48760218284323	464.71717171717177,-50.67101470993092,1.4168045371178069,0.4480329336552842,-52.56526253083244,-48.48760218284323														464.71717171717177,-31.76193101589416,40.337572149159406,5.593814796597015,-85.96738984165616,34.4456735887117
469.7575757575758,25.946068313141126,72.99232259129367,10.322673255771956,-66.31337139292692,149.7257908090825												469.7575757575758,2.1940966296317357,6.0982001966110735,1.9284202248977615,-6.037185651538108,10.304576721659972												469.7575757575758,-51.799674796503226,1.3754191221304959,0.4349457163281671,-53.5024911631129,-49.611541253494956	469.7575757575758,-51.799674796503226,1.3754191221304959,0.4349457163281671,-53.5024911631129,-49.611541253494956														469.7575757575758,-33.40615198749334,40.447763220871444,5.609095548872249,-88.23298935450391,32.083700687718405
474.79797979797985,23.81470090072623,72.80793575827988,10.296597019774843,-68.51706500727781,147.66898456172243												474.79797979797985,0.458357961916348,6.071891902789913,1.9201008119149814,-7.728443966145862,8.587979129957219												474.79797979797985,-52.95805529918558,1.4297377730539966,0.45212278196275413,-54.82239904687196,-50.770508661188586	474.79797979797985,-52.95805529918558,1.4297377730539966,0.45212278196275413,-54.82239904687196,-50.770508661188586														474.79797979797985,-35.09260912067403,40.621822507167046,5.633233228937997,-90.98285153926008,29.650768448203003
479.8383838383839,21.5521596616972,72.45100113214455,10.24611884085873,-70.2445764019199,144.78541103082347												479.8383838383839,-1.2906832089982827,6.047919381063856,1.9125200349237603,-9.372793742892227,6.80998361559224												479.8383838383839,-54.09814005138374,1.4856974011241662,0.469818770134517,-56.00149204255115,-51.7898522203943	479.8383838383839,-54.09814005138374,1.4856974011241662,0.469818770134517,-56.00149204255115,-51.7898522203943														479.8383838383839,-36.820918423426924,40.72335665179776,5.6473134814255515,-93.18125451523494,28.73718845990787
484.8787878787879,19.270894813676406,72.06826374306422,10.191991600212262,-71.74754442282475,141.6241031536074												484.8787878787879,-3.054873625701174,6.015926257486234,1.9024029209269084,-11.051151784557723,5.06586384793356												484.8787878787879,-55.256602369841254,1.5223571645692762,0.48141160523146986,-57.170585691409734,-52.88872823227871	484.8787878787879,-55.256602369841254,1.5223571645692762,0.48141160523146986,-57.170585691409734,-52.88872823227871														484.8787878787879,-38.45918014318222,40.96955368489901,5.6814548670683855,-95.2441219869573,28.27912702648205
489.9191919191919,17.29692385221315,71.98857054962569,10.180721280713302,-73.59488859839499,137.86816820653382												489.9191919191919,-4.824907462283159,6.008188306648141,1.89995596601983,-12.717620063222366,3.3089755321327727												489.9191919191919,-56.46527841413979,1.5783954648525722,0.4991324717414373,-58.35784787252066,-53.91655311765953	489.9191919191919,-56.46527841413979,1.5783954648525722,0.4991324717414373,-58.35784787252066,-53.91655311765953														489.9191919191919,-40.20592707571214,41.278095504358646,5.724241919017873,-97.86085954218701,26.5438769033463
494.95959595959596,15.151977745312486,71.68349136910417,10.137576569244182,-75.19640170399852,135.06988851001856												494.95959595959596,-6.6300107405941855,6.06180949382226,1.9169124742510721,-14.562225132334241,1.554702274494114												494.95959595959596,-57.65207737021025,1.6294032710304691,0.5152625563384935,-59.73176073402154,-55.07074083175488	494.95959595959596,-57.65207737021025,1.6294032710304691,0.5152625563384935,-59.73176073402154,-55.07074083175488														494.95959595959596,-41.95128553504875,41.60808360494804,5.770003035055105,-100.45393239332965,24.711640974554737
500.0,13.18181531751603,71.63055844500249,10.130090723328117,-76.9689585103332,133.2072660892433												500.0,-8.435367786780933,6.093542829693454,1.926947436161882,-16.471542111532223,-0.28178976225922286												500.0,-58.82509026991461,1.6329611475253711,0.5163876556742402,-60.970588346465576,-56.30967096140382	500.0,-58.82509026991461,1.6329611475253711,0.5163876556742402,-60.970588346465576,-56.30967096140382														500.0,-43.78129408002099,41.926145219112584,5.814110245002301,-103.01328595570733,22.92905860941778

## Sheet: Supplementary Figure 7
Figure 7a - cluster areas													Figure 7b - ROI areas
,Extrasyn Stargazin,Extrasyn Gamma8,Syn Stargazin,Syn Gamma8													,sample,region_measure
0,0.0008742655372619731,0.002351660350799669,0.0012165438079834035,0.0004566537494659486													0,Extrasyn Stargazin,7837671.459249732
1,0.0006357408294677359,9.405876922609198e-05,0.005513109745979338,6.325470733642979e-05													1,Extrasyn Stargazin,6733222.921707571
2,0.0002599624900817945,0.0011773636131286816,0.0666691221971517,0.0019314637107849934													2,Extrasyn Stargazin,4265897.161642147
3,0.0017989868450165377,0.00022033886718752103,0.029651949726104833,0.00022782275390627847													3,Extrasyn Stargazin,3894022.904971031
4,0.005625596142768751,4.672693443298257e-05,0.0015857519044875134,5.737226486270652e-06													4,Extrasyn Stargazin,5256819.58211307
5,0.0007423775682449746,0.00014682228469851033,5.238191413880883e-05,0.0001285621471404862													5,Extrasyn Stargazin,3274179.4583297255
6,0.007124941337585325,0.00029618927764891523,0.003158093730926494,1.3394927978673444e-06													6,Extrasyn Stargazin,6111750.434480487
7,0.0019019448337554753,0.0001286361331939415,0.0005818762302398509,0.0008841636333466326													7,Extrasyn Stargazin,2772250.9657802302
8,0.0005776561136246537,0.00043388949203488654,0.000482645321846086,0.00017253050804148389													8,Extrasyn Stargazin,5138086.0320881605
9,0.0016023957910537864,0.0002268941802979114,0.000398865517616376,0.0006023544921875184													9,Extrasyn Stargazin,7026675.897006554
10,0.00030384362316133225,0.00028192341804499684,0.004853496132850774,0.0004877880477905726													10,Extrasyn Stargazin,5998936.8947992325
11,3.960974597933105e-05,0.00015597537040709173,0.0002895485553741354,0.0015045458393098017													11,Extrasyn Stargazin,2888894.0441335803
12,0.0017174110155104708,8.110644531249772e-05,0.003099405038833496,0.00033607910156262114													12,Extrasyn Stargazin,3310619.6751947855
13,0.001517225302696282,0.00013965673828127308,0.0012553741989135084,0.00019891843795773903													13,Extrasyn Stargazin,6565855.139171807
14,0.00017206474590300544,0.0002721962890624669,4.588339805596629e-06,0.0011743541011811072													14,Extrasyn Stargazin,6125904.671270891
15,0.0034247775878906684,8.734423828121945e-05,7.900122070311081e-05,0.00022489712905877858													15,Extrasyn Stargazin,5382696.586004138
16,3.374541282633225e-06,2.514144515992912e-05,2.2421943664565903e-05,0.00013735572242744312													16,Extrasyn Stargazin,4341422.916272945
17,0.00016025828075409853,9.766347885095611e-06,0.0002252700195312579,0.00038931835937501595													17,Extrasyn Stargazin,5334021.047917005
18,0.0010306131153106188,0.0006129898433686205,0.00020743477535247143,6.0578613281236255e-05													18,Extrasyn Stargazin,2794334.360290179
19,0.00022894970703126453,0.0007281867771147994,0.0002050320997238174,0.00023770521545416268													19,Extrasyn Stargazin,5072578.819315492
20,0.0010316487312317787,0.00012535578155518855,0.0006331999120712554,8.262080001834892e-05													20,Extrasyn Stargazin,5097763.01381919
21,0.00037911330032347257,0.00051496224594115,0.0006161748437881167,1.0146406173761806e-05													21,Extrasyn Stargazin,5353945.592995906
22,0.007147877353668189,0.0004269640617370265,2.6569746017456942e-05,0.00018087417984018412													22,Extrasyn Stargazin,6018203.2339527365
23,0.0008774684963226308,0.00011618660163880781,0.00019489652347561692,8.381462860106093e-05													23,Extrasyn Stargazin,7297674.409892007
24,0.00017065609359741545,7.261718750002396e-05,4.4023628235099874e-06,8.799830055232834e-05													24,Extrasyn Stargazin,4702996.96722407
25,7.113040065762709e-05,3.3416996001877024e-06,0.034626095293045056,0.00012912892532365952													25,Extrasyn Stargazin,3762844.2021711995
26,0.0033599592094421013,5.682697296143672e-05,0.00012498176765441478,6.579181671144669e-05													26,Extrasyn Stargazin,1974655.7779049869
27,0.0010205100975036576,1.3708988189639316e-05,0.0014651116600035386,1.6131425857613383e-05													27,Extrasyn Stargazin,4643518.66185612
28,0.0002925803127288567,0.0005211826162337612,0.0009059822845458839,0.00012444484329226298													28,Extrasyn Stargazin,6007083.92846365
29,0.00016698568344114084,9.66910114287248e-05,0.0005736518173217364,0.00017930982398979269													29,Extrasyn Stargazin,4638235.850391441
30,7.007860374449154e-05,0.00013086199378961364,0.00030408806610107274,0.0003296746292114575													30,Extrasyn Stargazin,3261330.1247613337
31,0.0007644313478469873,2.5545488357498047e-05,0.0011175221290588128,1.1661151885971586e-05													31,Extrasyn Stargazin,4720535.1560422545
32,0.0005040883007050061,8.388758277893894e-05,0.0016081722068787192,0.0007920029296874829													32,Extrasyn Stargazin,3561524.3842669143
33,0.0005431023731231707,6.178040599828775e-05,0.0005768064842224505,0.0001411284370422124													33,Extrasyn Stargazin,4323789.7888418045
34,0.0022900449905396726,5.441363906863755e-05,0.00018093869209283647,7.208183288564967e-06													34,Extrasyn Stargazin,5241742.465012682
35,0.0038057347965241703,0.00018028654861445122,0.0008818332424163642,1.3573652267533312e-05													35,Extrasyn Stargazin,5718518.273418326
36,0.0010065771484375106,0.0006997754802703851,0.0005056123809813833,5.978996086118024e-05													36,Extrasyn Stargazin,5485372.058367538
37,0.0001222653713226017,0.00012393441390991022,0.001014189220428599,2.7087480545054165e-05													37,Extrasyn Stargazin,5986446.762868843
38,0.00010620755863189939,2.0610019683840987e-05,9.640748023987583e-05,0.00038077285194401813													38,Extrasyn Stargazin,4027471.365769597
39,0.0014388346290588369,0.0006843544378278812,0.0006784537105560539,0.0007370264263153449													39,Extrasyn Stargazin,3362455.853732854
40,0.00023274246120452206,1.5162768363966113e-05,5.7195350646962445e-05,0.0002288971290588726													40,Extrasyn Stargazin,5558784.173755603
41,0.002125563789367702,0.0002248582744598407,0.0002730115242005374,0.0018631121101379282													41,Extrasyn Stargazin,7518740.567149596
42,1.6760194778451908e-05,0.00025034567356112437,5.141117095945826e-05,0.0026858155860901623													42,Extrasyn Stargazin,3517411.4191495674
43,0.00021759842777253191,0.00036935521507260114,0.002794187774658211,0.00023345355415347945													43,Extrasyn Stargazin,3752922.106655249
44,0.00015434716796873624,3.967237473036265e-07,0.0003998140449524172,0.00030344041061400025													44,Extrasyn Stargazin,4851663.391588426
45,0.00039311803722382095,0.00026017934799198546,0.0028464317779540284,0.0008576162300111321													45,Extrasyn Stargazin,7045230.669815094
46,0.003370291748046862,0.00020343977355956363,0.0006958138885498065,0.00024785138702392766													46,Extrasyn Stargazin,3908546.2647134466
47,0.0002243897266387889,5.3393276214595814e-05,2.5870117187500817e-05,0.0006188443756103954													47,Extrasyn Stargazin,6128494.136739938
48,0.0012600008497239234,3.5741725921653425e-05,0.003268618379592965,0.0001543899211883435													48,Extrasyn Stargazin,10919268.730943931
49,0.00016236115264894448,0.0002964809627533437,0.0003399218749999139,3.633951187136988e-05													49,Extrasyn Stargazin,14117148.937059872
50,3.912402343750817e-05,0.001760379100799631,0.00044671517562857135,7.287824249269224e-05													50,Extrasyn Gamma8,2298556.92050987
51,1.43388319015536e-05,9.677895355221793e-05,0.00019500107574460824,0.0006654449024200168													51,Extrasyn Gamma8,2700139.786551051
52,2.5373622894287798e-05,5.8010032653813344e-05,0.0019839905471801425,7.83615436553643e-05													52,Extrasyn Gamma8,2320635.331407857
53,0.0005793471870423003,0.00013807268524171695,6.28589630126401e-05,0.0004172840042113909													53,Extrasyn Gamma8,2764085.043811229
54,0.0005720506639480872,0.0004140058279037433,0.0002638627166747598,6.993833923339022e-05													54,Extrasyn Gamma8,2652683.607920707
55,0.0006075000000000076,0.00013322610473634125,0.0005114843368529861,0.0003656359767913658													55,Extrasyn Gamma8,1426524.06624736
56,0.00028985995101930324,0.00013453824234009522,2.432755851744769e-05,0.0002676367969512654													56,Extrasyn Gamma8,1540293.3892868818
57,9.44746875763111e-05,0.0003293660087585692,0.00011544529342653615,4.185076141362697e-05													57,Extrasyn Gamma8,2494802.273689675
58,0.0020870087890626013,0.00023068166160586208,0.00037540986251828303,7.351636695862052e-05													58,Extrasyn Gamma8,2375032.677764384
59,0.0001553302440642895,9.602210998510146e-06,0.0005396425781249513,2.288500022888917e-05													59,Extrasyn Gamma8,1616483.546001047
60,0.0024442996978759225,0.0001813822402954705,0.0004738930854796126,2.4737773895282e-05													60,Extrasyn Gamma8,2974198.770527458
61,0.0008723588085174778,0.00038272412109381643,4.356062507627726e-05,0.0019275276966096164													61,Extrasyn Gamma8,4960418.868295142
62,2.283592224279514e-07,0.00046064893341056046,3.752423858642359e-05,0.00015800025367735036													62,Extrasyn Gamma8,3562045.3410261218
63,0.0011066632614136016,0.0006322248411179206,0.013567575195312315,0.0004659963474273387													63,Extrasyn Gamma8,5411461.253953336
64,6.683261871341517e-06,0.00017828329467768492,0.018617009609222017,0.0005113008975982918													64,Extrasyn Gamma8,5033890.524766285
65,6.439840793609308e-05,0.00039495588111880287,0.0005444558792114467,0.0013275708789825306													65,Extrasyn Gamma8,6127144.425496405
66,3.9712411880561235e-05,8.095099639885015e-05,3.358163833676209e-06,2.1752656936666257e-05													66,Extrasyn Gamma8,6623238.486978531
67,8.299804687494216e-06,7.207662296296038e-05,0.000515892343521144,1.5461894989026632e-05													67,Extrasyn Gamma8,4147259.2233974733
68,0.0007033690328597286,3.390064239507893e-06,0.0003682686328888184,0.00018641267585749663													68,Extrasyn Gamma8,4124537.164354556
69,0.0001350400199890496,3.14798202514527e-05,0.0007348357429505106,0.00014683093833925577													69,Extrasyn Gamma8,2719542.549430412
70,0.00013105779266359217,0.0002361411132813021,0.0017212093944550628,5.0610761642468385e-05													70,Extrasyn Gamma8,2028289.3588836824
71,0.00024512499999999936,0.00010054703140261873,0.0002363563671112233,0.0004151433792113826													71,Extrasyn Gamma8,2091729.74151787
72,5.39690132141315e-05,0.0010140406055451365,0.0005422092571257926,0.00016025767517090843													72,Extrasyn Gamma8,3648121.4503886634
73,0.00010958917999267793,0.0002004676170349149,0.0016150614452364361,3.3630643844581404e-05													73,Extrasyn Gamma8,4740999.131135976
74,0.0004979284858704147,0.00026463089752198725,1.7750000000006303e-05,0.000272360527038596													74,Extrasyn Gamma8,6076217.001721887
75,4.149486351010749e-05,0.00013217121124265715,8.54001369476713e-05,0.0002807314662933273													75,Extrasyn Gamma8,4776006.036086003
76,0.0001677890033722022,0.00010283046913145499,8.475341796872097e-05,0.00035569392585758816													76,Extrasyn Gamma8,3786848.691131592
77,0.004940258505821414,0.00021884460830687638,0.0003404314060211697,0.0002714991798401116													77,Extrasyn Gamma8,2643042.995339578
78,0.00016224203109738733,1.60993366241486e-05,0.00037250162124635396,4.412433624266555e-05													78,Extrasyn Gamma8,4832546.855170616
79,0.0006277909765243943,0.00015894783210751892,0.00022251433563235138,0.0007047509193419944													79,Extrasyn Gamma8,6566433.339371243
80,1.843269538882778e-05,0.00015835375022889647,7.565136718748841e-05,0.000518957187652533													80,Extrasyn Gamma8,3253847.199752493
81,0.00015842732429506852,0.00013225789070130863,1.9941329962545317e-08,2.397599601745348e-05													81,Extrasyn Gamma8,2789978.7816316285
82,3.927384757991551e-05,0.00036872892570497884,0.047107231876372946,0.0001703511714935117													82,Extrasyn Gamma8,4158056.80833888
83,0.001304957568168662,0.00013987988281247976,0.021779875778198496,7.61230850219728e-05													83,Extrasyn Gamma8,3000036.9657624303
84,7.812683582309684e-05,0.00010493423843382765,0.0010109356842041477,0.00014057533264159603													84,Extrasyn Gamma8,4731932.90674325
85,0.0005555498151779187,3.3598808288600906e-05,0.00021341798782351776,4.913199234009514e-05													85,Extrasyn Gamma8,2485417.9361603265
86,0.0012194367971420734,9.716367721544525e-06,0.015572849414825571,2.0033828735329577e-05													86,Extrasyn Gamma8,3834853.861565705
87,0.0009147093067168786,3.759242248531061e-05,0.0001646300773620485,3.492271614073492e-05													87,Extrasyn Gamma8,5578265.495036644
88,0.0012064847850800464,0.00020459496116637774,0.002540825645447121,0.00013274521446227872													88,Extrasyn Gamma8,5358296.625578588
89,0.0008536596679686504,0.00011471720695494761,0.00029751857376100386,0.0001130780467987088													89,Extrasyn Gamma8,5483751.398379391
90,0.0006079266014099117,8.596132278457695e-06,0.00015238880920399064,0.0001964243354797266													90,Extrasyn Gamma8,2797054.8387630843
91,0.0003795300683975518,0.00010127806663513385,0.0018349378509522707,8.346322250368996e-05													91,Extrasyn Gamma8,2687971.239970849
92,0.0007254444923400736,8.567871093751999e-06,2.8863594055190176e-05,0.0012824550590514326													92,Extrasyn Gamma8,2367686.897078638
93,0.00044008337879183917,1.1251464843741542e-05,0.0012135497283936104,0.00010492765617363403													93,Extrasyn Gamma8,1413217.6092912133
94,0.001436802803039511,6.868431663512554e-05,0.00024200584030147166,0.0001025599021911496													94,Extrasyn Gamma8,2532368.784657907
95,0.00016045385742188438,0.00031241935348504904,0.00033071582031245455,0.012242156719207978													95,Extrasyn Gamma8,2710482.9802961745
96,2.0051513671870357e-05,3.8167011261008675e-05,0.00031488275527952306,0.00040596191406258114													96,Extrasyn Gamma8,1782387.9043013414
97,0.0004713811817169039,0.00028859895515442505,0.0010841562499999781,0.00025781439399718046													97,Extrasyn Gamma8,1928401.8339951134
98,0.00038926058578490495,9.861717224070786e-07,0.0005984103317260202,5.921140670779137e-05													98,Extrasyn Gamma8,1904861.4618876295
99,7.965369129180182e-05,0.00013362591743468942,0.0006471686325072367,0.00027244800758365864													99,Extrasyn Gamma8,3576227.8815198345
100,0.0006912931547165206,0.00010083189392088893,8.529738235474622e-05,0.00017489728546140422													100,Extrasyn Gamma8,1864659.1857136018
101,0.00031101164054867664,0.00024967431640619234,0.00013815886688238834,0.00010738648414610635													101,Extrasyn Gamma8,1593183.7283270494
102,0.00011276045894622144,0.000718323183059779,0.0009684460563658137,0.0015243781833648585													102,Syn Stargazin,583573.2550754489
103,0.000183291220664999,0.00029971944332120456,0.0003870916404724495,0.00012769384765629117													103,Syn Stargazin,168845.62419716842
104,6.628125000000598e-05,0.0005094064550400051,0.00014613406372069855,0.0002313041019439793													104,Syn Stargazin,798726.7606612421
105,0.00016338826179505765,0.00026846589851379794,2.3741210937460927e-05,4.7697851180976824e-05													105,Syn Stargazin,371816.32874719746
106,0.00017991244125366954,0.00012651626968383502,8.825097656248544e-05,5.9536815643271565e-05													106,Syn Stargazin,685016.2961519397
107,7.190420913698648e-05,0.0004972932605742967,0.000492247070312643,3.462068367004518e-05													107,Syn Stargazin,395096.51564202545
108,4.958406257629393e-05,4.836458969112103e-05,0.026159575546263494,4.122615242003766e-05													108,Syn Stargazin,105931.67448373127
109,2.5560507774360474e-05,0.00011406999969483751,0.0001564150009155075,0.0003884942970276583													109,Syn Stargazin,319703.7022707235
110,0.00033385315418248194,5.179980468754067e-05,0.0006192883605957133,6.448240280157187e-05													110,Syn Stargazin,796873.4071523865
111,7.906982421878026e-05,8.306454086303318e-05,0.00011146453094485393,0.0019544045906066763													111,Syn Stargazin,634317.5943560342
112,6.932207107547501e-06,8.202929687500387e-05,0.0007854391403196874,0.00010971890640257529													112,Syn Stargazin,154218.76740481207
113,0.004961207401275651,0.00016195789051054666,0.0003023384017945465,0.0006608729877472566													113,Syn Stargazin,172377.93781268926
114,0.00041929101562500896,0.000918023359298708,0.00029095710754405114,0.00010322078132626697													114,Syn Stargazin,1059459.6038982975
115,0.0007971196098327877,0.00015251359367368102,6.811132812503482e-05,0.0005012170314788938													115,Syn Stargazin,674014.5054222576
116,1.8606113433840786e-05,0.00018526839828491347,0.0007225943756104294,0.0007816753520965903													116,Syn Stargazin,252262.1248751625
117,0.00031229767608641375,6.161525344851626e-05,0.00010117581939684862,0.000112944902420066													117,Syn Stargazin,850239.747122233
118,0.0014373879489897941,1.2572851181062777e-06,0.0005440595321654833,7.350341796876271e-05													118,Syn Stargazin,735093.0715035379
119,0.0002142283401489307,6.30528907775573e-05,0.00046036077880856515,1.5856246948179203e-06													119,Syn Stargazin,513614.7767728487
120,4.2835487365737034e-05,0.00018957708930965924,0.00013626960754391574,0.00018745824241637866													120,Syn Stargazin,349288.2239733818
121,3.5701171875019895e-05,0.00046132699203494515,0.022455063392639838,0.00025210529327395													121,Syn Stargazin,337199.9247830489
122,0.00024030371093746833,0.0009515537204742512,0.0018884685516353465,0.0008944717979431449													122,Syn Stargazin,302048.42319009575
123,9.347070312507933e-05,0.00037175341796876214,0.002214207809448454,1.0425020217919369e-05													123,Syn Stargazin,1058702.0599797554
124,0.0002947978515624798,4.269461917878307e-05,1.0582031250018503e-05,0.0004623486137390347													124,Syn Stargazin,817389.888109004
125,0.0004992617969512626,0.00033555167961121714,4.27848815912946e-07,0.00010349609374999099													125,Syn Stargazin,314818.5897641154
126,8.847517585753192e-05,7.214199066182878e-06,0.007020340507507279,0.0008237270698545607													126,Syn Stargazin,193131.27542168827
127,0.00015469074249261044,0.0004220599803923648,0.0027141223831173723,0.00013195929718015235													127,Syn Stargazin,367894.6543388597
128,1.640039062501715e-05,2.6070332527129353e-05,0.00276886070251481,0.0008677331447600674													128,Syn Stargazin,422772.3585251604
129,0.000186565038681,0.0002560121097564919,0.0007543818359374877,0.0005026920890808211													129,Syn Stargazin,1811972.4260040005
130,0.0007803287887573722,7.699349594115968e-05,4.956015777585233e-05,0.00011968587875369896													130,Syn Stargazin,1017643.9239443085
131,0.00028640121078491045,3.6630840301531896e-05,0.00025090046691899845,0.0001674223632812476													131,Syn Stargazin,2083063.782365911
132,0.0001122593154907088,3.410156250000164e-05,0.0013984436340330642,2.683673858644461e-05													132,Syn Stargazin,1818334.6887357563
133,0.0012202091598510197,8.785072326651304e-05,2.051245880125298e-05,0.004546614082336453													133,Syn Stargazin,945909.4116437703
134,0.0002421783599852546,0.000703669414520382,0.0009194792175292896,0.00022927505874638843													134,Syn Stargazin,569397.5562292696
135,0.0005308853321075842,9.638457107542904e-05,0.00018591761779777316,0.0015287205467224994													135,Syn Stargazin,1168588.6072552109
136,0.0003304405078888055,0.0030416066589353643,0.001249455787658475,5.402343750000488e-06													136,Syn Stargazin,636818.9649796864
137,0.00010677099609386024,0.0003152910156250891,1.691085815436058e-05,0.0005402098846435543													137,Syn Stargazin,1529146.2287819956
138,0.00011117017555233006,0.0018429569931031258,0.021374989379882303,0.0013053595123292117													138,Syn Stargazin,1497870.9298484258
139,0.0016940716018676789,1.5067207336338917e-05,0.00036210347747800664,0.00012955093765282456													139,Syn Stargazin,311143.9476347185
140,0.0007188410549162533,0.00015086261749268424,0.009072774528503446,0.000992591270446704													140,Syn Stargazin,408934.43708359275
141,0.00011723519515994667,0.0008922350769042786,0.001842063392639055,0.0012348283386231695													141,Syn Stargazin,288528.61488511396
142,0.0013836122074127486,5.502441406246004e-06,2.1638320922858436e-05,0.0006144083786010404													142,Syn Stargazin,603778.7332436087
143,0.00020243603515625737,0.00011618894577026696,0.0003489161300658934,0.010861668907165443													143,Syn Stargazin,747883.9841178714
144,0.0003768838081360354,0.0011238309745789557,0.0006872562103270481,0.00026310089874269897													144,Syn Stargazin,492196.94416674227
145,0.0007454363479613514,0.00012815238189693338,0.007447430000305193,0.00012352177810682263													145,Syn Stargazin,618982.2490794279
146,7.558183670007539e-06,0.0016067827529906444,0.0007543973464966317,0.0001737142982482914													146,Syn Stargazin,691492.8318827396
147,0.0003899646091462019,0.00038500943374625486,0.0014613307418823002,0.0009997885742189464													147,Syn Stargazin,836552.4754410081
148,8.605324172975885e-05,0.0012956138648987105,0.0019440994491575383,6.909359359741681e-05													148,Syn Stargazin,881084.0979940435
149,0.000768780448913503,0.00019826752090450846,0.0032374823074339796,5.548779296873625e-05													149,Syn Stargazin,1315504.7777266416
150,4.687255859374435e-05,0.00039981318283084704,0.002787201797485643,0.002933723556518672													150,Syn Stargazin,602097.830408813
151,7.262728500361552e-05,0.00039876597595213425,0.00018568230438226367,0.0006484822883607183													151,Syn Stargazin,2033660.847027922
152,0.00038964011764527673,7.145410156253041e-05,0.0008332920303344688,0.0007296497459411726													152,Syn Stargazin,876175.5619571256
153,2.763785171507044e-05,0.00023759765625002037,0.0003416203460693115,0.00028928841781610703													153,Syn Stargazin,1707642.9612530307
154,0.00018355044937132343,9.399183654781723e-05,0.00012668257904040783,9.818866729731065e-06													154,Syn Stargazin,720379.167829405
155,0.00014394580078129515,0.0006616919136046421,3.3013908386236915e-05,0.000651155155181758													155,Syn Stargazin,1088845.6188723124
156,0.00020434498023981466,0.00019583670043944395,0.000379559883117568,0.000948641151428209													156,Syn Stargazin,703120.9563163333
157,5.914568519590091e-05,0.00039756599807744817,0.0007049401550293263,0.0005558724021910814													157,Syn Stargazin,850431.0417305666
158,0.00026395994186406046,7.45074615478366e-05,0.0010647565231320637,0.0006389393348693456													158,Syn Stargazin,716345.8018896795
159,0.0014651585350036439,0.00011174285125735635,0.0003186249999999769,0.00014779863357543537													159,Syn Stargazin,819936.6095550086
160,0.002127691875457628,0.0003244027519226122,0.000826279609680137,6.205679702764744e-05													160,Syn Stargazin,822004.3449428363
161,0.0006435126762390003,0.0005380005073547053,0.0008418544540404364,0.0010379127922059976													161,Syn Stargazin,800837.8708305162
162,0.00025907814407350203,8.628529357903114e-05,0.00010623964691161058,3.659066390981549e-05													162,Syn Stargazin,423428.21054705547
163,0.0015902538681029732,6.635855484006826e-05,0.0005837978515625425,0.0003105837707519647													163,Syn Stargazin,2117077.362200112
164,0.0002192800388336574,5.194937515254697e-05,0.00011332257843011087,0.00043131951141350876													164,Syn Stargazin,526789.6820050285
165,0.00014517968750004867,7.515350341811238e-06,3.4708175659165654e-06,0.0018545487480162014													165,Syn Stargazin,5472481.236211603
166,0.0002165406055449872,0.0001974692573547114,0.0005709437484741638,0.00014429687500003247													166,Syn Stargazin,683848.0428506327
167,0.0001882639846802446,8.313331985475098e-05,0.00019872445678704756,0.00017606407928474942													167,Syn Stargazin,1604085.4912438793
168,8.203058624266185e-05,0.0001668430862427354,0.00032132972717283136,0.0014238707618712387													168,Syn Stargazin,633045.1418096857
169,0.000537481269836365,7.145820617661774e-06,0.00037816230773930526,9.014257812498467e-05													169,Syn Stargazin,1533623.4314896937
170,0.0009124697456360924,0.00015731470870968627,0.0005305283966066006,0.0001212679100036033													170,Syn Stargazin,652768.3960122104
171,1.7100585937474005e-05,3.429101562496155e-05,0.00010477769470212734,2.8112930297905718e-05													171,Syn Stargazin,686573.7819208098
172,0.0007745620117187113,6.363294982909087e-05,0.00020546015930177395,0.0001727631225585412													172,Syn Stargazin,1630508.0714244244
173,0.00023333298873900532,0.00013367259979254635,0.00022838281250005837,0.00010075339889528345													173,Syn Stargazin,672482.3035657505
174,1.0456386566173544e-05,0.00025771587753299895,0.0003988387908935102,0.0005680189437866088													174,Syn Stargazin,1010989.2313040271
175,0.0010528137893676965,0.0016368256645203267,1.9889999389624217e-05,0.0001223033981324159													175,Syn Stargazin,1438162.6955413527
176,0.0011425394535064675,0.00031255468750003465,8.121347808842998e-05,4.1875019073508447e-05													176,Syn Stargazin,1385892.1651618145
177,0.0005007841606140057,1.9430213928198085e-05,0.0006257077331543269,3.219240188599533e-05													177,Syn Stargazin,894056.9703799589
178,0.0004529303512572957,0.0007525157814025024,0.00038701577758775373,0.00033170554351810407													178,Syn Stargazin,2013482.7385422206
179,0.00026098896408078285,0.0036340327529906843,6.294238281239839e-05,9.949707031234904e-06													179,Syn Stargazin,847332.5211022631
180,0.0009506026554107387,0.00012745246124262557,0.012155063713073764,0.00012398910140993765													180,Syn Stargazin,2742213.3628211957
181,0.00033573789024343226,0.00022629107284535994,0.0014638697662351292,0.00019427101516725898													181,Syn Stargazin,1055921.1716157037
182,2.340998077391251e-05,0.00012344918060313336,0.0012231246871949085,1.8871562957837105e-05													182,Syn Stargazin,1257183.5775049955
183,9.439093780517576e-05,2.1265430450450326e-05,0.0025767929687499427,3.187701034550842e-05													183,Syn Stargazin,563283.5509600337
184,0.0010124704494476407,4.716292953490493e-05,5.496582031253656e-05,9.098777389529441e-05													184,Syn Stargazin,1190514.7514251736
185,0.000906169765472394,5.3041992187543784e-05,0.00010138211059572092,0.00041568066406256457													185,Syn Stargazin,4141514.9252363113
186,0.0009619403114319142,0.00042681248092668215,0.0006806257019043591,0.00021477457046495255													186,Syn Stargazin,1264181.6047998425
187,0.00033205583953858567,0.0012774791793823683,0.0009464082031251263,0.00018025136566164816													187,Syn Stargazin,1494083.210255699
188,4.3182304382303204e-05,0.0009612846870423376,0.0005056879272460204,0.0005379864845275938													188,Syn Stargazin,576994.0944709475
189,2.3353828430190615e-05,0.0002888754692075862,0.0009652065200805735,0.00018222757720954256													189,Syn Stargazin,1471319.2418052847
190,3.913035202024061e-05,0.00047784734344476454,9.686984252928157e-05,0.00034417578125008936													190,Syn Stargazin,814554.5489588307
191,0.00020704966735843105,1.354019546506713e-05,3.3843475341839296e-05,9.206329345688662e-06													191,Syn Stargazin,993918.6451860958
192,9.485599517823589e-05,6.097183609016434e-05,0.0003214027709960312,1.6105468749999278e-05													192,Syn Stargazin,492376.03161152604
193,0.0004271232433320234,5.348765563971869e-05,0.00011226496124268165,0.0009340441017151643													193,Syn Stargazin,448653.7531471647
194,6.835742187503654e-05,2.101181411741615e-05,0.0005852567977905358,0.00020867480468745155													194,Syn Stargazin,2231298.4933520826
195,3.583871078493255e-05,0.0002474188079834955,0.0005026937103272079,0.0001048681259156013													195,Syn Stargazin,1810337.745884792
196,0.00010505371093742129,0.0005994832420349295,4.354129028314604e-05,0.00012074347686758349													196,Syn Stargazin,3523703.374727157
197,0.0003407125186920566,5.3144844055109116e-05,0.0002406090240478846,0.0005730035362244221													197,Syn Stargazin,3149690.6703720856
198,2.9178983688424842e-05,2.790119171138621e-05,0.0014519541397093865,0.0008299917755126998													198,Syn Stargazin,548949.0740366515
199,0.00019995275497431788,4.7868633270258975e-05,0.00018459359741197868,5.568843841554465e-05													199,Syn Stargazin,469736.5482190596
200,0.0001629149608611941,0.00022680927658080588,0.00026467015838629784,6.158203124996318e-05													200,Syn Stargazin,1556038.5707701142
201,6.985058593754876e-05,0.0005390203132630441,0.0007779009780882438,0.0023383639869688057													201,Syn Stargazin,2020887.8519479942
202,0.00016054492187500845,0.0003078864669799855,0.0001607930068969874,0.0011451502723692619													202,Syn Stargazin,568638.6933225195
203,9.580779266354332e-05,0.00013868753814696408,0.0002513532028198097,0.0007216531829833919													203,Syn Stargazin,407996.98826020246
204,0.00020685878944398745,0.00037417398452746124,0.0010085835952757644,4.3560295104982554e-05													204,Syn Stargazin,515188.85614180623
205,0.0005598267383575342,5.777406311034087e-05,0.0005989336318970395,6.284826278691155e-05													205,Syn Stargazin,266732.62213666836
206,2.7180234909048848e-05,9.087011718746182e-05,0.00017928019714351712,4.943472671506596e-05													206,Syn Gamma8,1247480.6651289791
207,0.00037542751884455663,3.709427642817428e-05,0.0009750921096801757,1.5417968749997913e-05													207,Syn Gamma8,406548.5885591868
208,1.1713886261019484e-05,0.00018380648422244018,2.8994140624951425e-05,0.00019456105422973395													208,Syn Gamma8,624208.5188801957
209,7.640031242371136e-05,3.796648406974319e-05,0.000708323867797835,0.0008192929687500655													209,Syn Gamma8,746046.7054269948
210,8.342912101745318e-05,5.127616882282348e-06,0.0001429039459229609,0.0004780089454650701													210,Syn Gamma8,1027546.1007617522
211,0.00018285693359376465,0.0004523945312500093,0.00016402214813232078,0.00039986713027945073													211,Syn Gamma8,411857.038631557
212,4.0078315734851695e-06,0.0004486580467224234,3.294140624994942e-05,0.0001346350402833231													212,Syn Gamma8,1527464.0279168903
213,3.642066383356962e-05,5.417480468755719e-05,0.00044426695251462806,1.8392715454108097e-05													213,Syn Gamma8,845609.0535253417
214,7.737271499640108e-05,4.528351593018821e-05,6.061788940432955e-05,0.000514885330200225													214,Syn Gamma8,592155.9361740514
215,0.0006355396099090207,0.0014967942008971833,0.0012644381637574944,0.0009204202728271232													215,Syn Gamma8,526249.123403576
216,0.000292670291900645,0.0016344039840694867,0.0023704004287717906,0.0008718940429689443													216,Syn Gamma8,1666568.8462424176
217,0.002008808399200245,0.0002600839843750018,0.00029136128997821545,0.000626018554687359													217,Syn Gamma8,4314568.471540071
218,1.124087905889249e-05,0.00038744453048709064,9.934828186037796e-05,0.002328926269531032													218,Syn Gamma8,1068860.138934943
219,0.001053220546722328,0.0001180644912721284,0.01638163397979767,0.0010598535346983634													219,Syn Gamma8,1333376.5215962017
220,0.001605632637023746,0.0002082998046874897,0.00041401589965819733,0.0007325436134338259													220,Syn Gamma8,646907.4003128839
221,0.0001674571094514372,0.0003263359184264138,0.017595190940856792,0.0004932027740478379													221,Syn Gamma8,228160.18972368172
222,0.0001709669532775673,1.1264648437594662e-06,0.001656596443176692,2.2514980316125248e-05													222,Syn Gamma8,1089378.4362448566
223,3.41584568023394e-05,0.00012483169937130373,0.0002665423049926555,0.0009109331054688029													223,Syn Gamma8,1082061.834103335
224,6.658886718754445e-05,0.00052741310501097,0.0002096347656251283,0.0001586829299926885													224,Syn Gamma8,867017.3537699947
225,0.0005741203517913947,0.00028001663970944103,0.0004129198455810847,0.0002148437690733778													225,Syn Gamma8,1381724.4087690276
226,1.2235116958605655e-05,5.818886566170764e-05,0.00010139984130862214,0.0001040909767151123													226,Syn Gamma8,1017061.5108645307
227,0.0017715106639861527,0.0002461872673035009,0.024084910547256845,0.00012055792999265323													227,Syn Gamma8,665150.4339712232
228,0.00013738166046140326,0.0008203969917297063,0.0008722452735900784,0.00016693900299072844													228,Syn Gamma8,854584.2756809656
229,0.0010635642776489285,0.0003968053321836972,0.012415157793044772,0.00014756249999997177													229,Syn Gamma8,260388.5050922687
230,0.00011416128921498796,3.1637496949203283e-06,0.02545550764560695,0.00013227978515628012													230,Syn Gamma8,215142.4728665033
231,0.00088670458984383,0.00035434960937497263,0.04190688867187524,7.480136871336531e-06													231,Syn Gamma8,891764.1005303446
232,0.0008541459770202494,0.00020320699310291568,0.001012266836166371,0.0016006663665770753													232,Syn Gamma8,376707.91034650034
233,7.569837951657776e-05,0.00017028011703498135,0.0005831632423400941,2.4191150665235553e-05													233,Syn Gamma8,1468808.7904279076
234,0.001014584707260045,8.578152465825553e-05,0.0008073902149200608,0.000398214729309174													234,Syn Gamma8,568433.4094238549
235,0.0005856935539244999,6.659042358396018e-06,0.007306276542663737,0.0002040516395568791													235,Syn Gamma8,515818.5408995226
236,5.592324256897938e-05,5.813539123539898e-05,0.0005754076366425104,0.009366404647827174													236,Syn Gamma8,280153.514603373
237,0.0001058965034484948,0.00011370962905880344,0.0002690330848694081,7.575702667234607e-06													237,Syn Gamma8,2420382.7361356253
238,6.398853492733806e-05,0.0003590215034484824,9.723193359374618e-05,0.00021997070312497295													238,Syn Gamma8,1676597.8885285812
239,0.0013405183792112461,0.0011390608005524168,0.002789976268768239,0.000782453964233431													239,Syn Gamma8,874799.2731523864
240,0.0003670507221222405,0.0011906221313477201,0.0002864661331177027,0.001045333770751992													240,Syn Gamma8,2674357.6603881274
241,0.0005116265239715453,0.0012594804115295063,4.2098632812499046e-05,0.0003856924591064404													241,Syn Gamma8,256256.44735475647
242,0.004187682676315459,0.000567859941482665,0.0008015907421112575,0.00014916210937505761													242,Syn Gamma8,2758482.372507493
243,0.0006501185150144841,0.00034612421798702097,0.003147601308822634,0.0003499397087097253													243,Syn Gamma8,978953.3456457529
244,0.0006668248825073886,0.0007251091804504041,0.0005370830860138411,0.0009558614654540304													244,Syn Gamma8,1361791.737233359
245,0.000780733476638801,0.0007111256847382035,0.0012410381050110117,0.00023125421905515568													245,Syn Gamma8,260088.6296091751
246,0.00023564529418942782,0.00015284214782721855,8.252503967285245e-05,0.00010090687561035741													246,Syn Gamma8,692188.5386623645
247,6.082177734375308e-05,6.202847671506203e-05,0.0010787585735320762,2.391209030148764e-05													247,Syn Gamma8,494084.4887659978
248,0.00011496617126462672,0.0002441369323730611,0.000878130722045898,0.0002738710556030012													248,Syn Gamma8,913256.588685653
249,5.154589843754937e-05,0.00011441986274718248,0.000482481113433886,0.0003025182609558653													249,Syn Gamma8,326936.67634746333
250,0.0007127717971802274,0.00035094734382638636,0.00019660307598113252,0.0011633864059447077													250,Syn Gamma8,2284218.413174023
251,0.0010255058593749158,0.00011758917999258452,0.00011232617187501923,3.4320819854736296e-05													251,Syn Gamma8,445123.3100964905
252,0.00027502392578129955,0.00028489640808110946,0.0003166574611663658,5.085923767095126e-05													252,Syn Gamma8,608675.1158225928
253,0.0003835111522674231,0.00043511375045776694,0.002554842851638664,0.00069143408203133													253,Syn Gamma8,971202.5276763701
254,5.00307426452272e-05,0.000444411602020221,6.105322265623927e-05,0.0005348954887391227													254,Syn Gamma8,543761.299766854
255,0.0009722402915954371,0.00026073933410649454,0.00014801886749269595,0.00023291917800901055													255,Syn Gamma8,474740.6516452412
256,6.110480499273229e-05,0.0006347975387573528,0.000553859179496804,0.00021207029342642904													256,Syn Gamma8,1741553.0077991178
257,0.00043961211013801365,0.00021765748023983367,0.0002758898048400979,0.00013549902343756458													257,Syn Gamma8,1555414.18134595
258,0.000789440937042247,4.625732421871091e-05,0.0008589300975799978,0.00010690998077391438													258,Syn Gamma8,1547376.008450379
259,0.0005298577156066462,9.806828117371232e-05,0.00013874894523618257,0.00034685039138785924													259,Syn Gamma8,918259.8205447776
260,0.0004033277740478813,0.00040009704971322705,0.00039279119110103926,5.2333595275898624e-05													260,Syn Gamma8,4533166.191514622
261,0.0018724938278197496,0.00017279060554507242,0.0006106210155487353,8.221582031253419e-05													261,Syn Gamma8,1526370.737123939
262,0.00011748115158078781,7.183708953854318e-05,0.00025157193374633754,3.3479690551865574e-06													262,Syn Gamma8,1947734.4636503388
263,0.00021546908187868624,0.00021579005813596175,0.0010241653709412134,9.954513549809764e-06													263,Syn Gamma8,438384.4389763254
264,0.0007466909961700406,3.380113220222215e-05,0.00011271138668060717,9.82874603271662e-05													264,Syn Gamma8,556519.8901678509
265,9.733007812501231e-05,1.233370971682098e-05,6.013183593906758e-07,2.6793769836431123e-05													265,Syn Gamma8,453970.870425982
266,0.001387209823608436,2.7940780639654898e-05,0.0002241630859375428,1.6467498779343003e-05													266,Syn Gamma8,2333618.2340683322
267,1.2089687347395674e-05,0.0009698933200837069,2.1147148132325263e-05,0.0003273066024780554													267,Syn Gamma8,601694.004918096
268,0.00030903628921513817,0.0001548424606322788,0.00011334962844852646,0.0004510916213989533													268,Syn Gamma8,1108460.8116346477
269,2.0783004760824545e-06,4.964587783814148e-05,8.842960929870951e-05,8.787873077394689e-05													269,Syn Gamma8,901546.731321012
270,9.72241401672362e-05,3.4825859069812736e-05,0.0004136062088012075,0.0008439319915770307													270,Syn Gamma8,3629485.396241048
271,0.0003467620906829653,3.090250015260022e-05,0.0008128558578494384,0.0010257909164428545													271,Syn Gamma8,2008701.0155093553
272,6.97998828887704e-05,0.0001704066009521444,0.00027700007629391775,0.0016502035942080554													272,Syn Gamma8,529919.6804513368
273,5.238630867005675e-05,7.653615188596882e-05,0.00012972480773922135,5.538082122802925e-05													273,Syn Gamma8,888330.9339213789
274,7.144482421874859e-05,0.0007259362487791948,3.046804809573561e-05,0.0022034303512571767													274,Syn Gamma8,1519293.4091407517
275,0.00017275859451288967,0.00020624511718744614,0.006280811759948763,0.0016815636711121963													275,Syn Gamma8,300713.7848020403
276,0.0003894917182923026,3.397785186771912e-05,0.0004789443359375339,0.0011334027938843295													276,Syn Gamma8,2262897.7971171685
277,4.710899353001963e-06,2.807958984374573e-05,0.003236122695922905,6.86941795349285e-05													277,Syn Gamma8,908849.2312312927
278,0.0002318048248290936,0.00020041935539245312,0.0010540665969847875,0.00036499707031251513													278,Syn Gamma8,839507.5644261482
279,0.0003273012695312094,0.0006198236331940338,0.00010994007873536288,0.00030760115051266555													279,Syn Gamma8,1573264.1923986226
280,0.0001965615234374473,0.00012051871109003493,0.00017927468872062216,0.0015022641029358958													280,Syn Gamma8,1187516.3388821832
281,0.00038062677764888855,0.0013167725391388246,2.839077758780959e-05,0.0006368500595093194													281,Syn Gamma8,875583.0345789765
282,0.00045727642631534935,0.0005286866016387179,0.0002506927719115971,0.0001471306838990269													282,Syn Gamma8,1398894.0806636447
283,0.0002794298439025422,0.0004971288089752286,0.0009917730484011631,0.0021392527351379556													283,Syn Gamma8,3920154.9270125055
284,8.258601570126071e-05,0.00019045093727115196,0.00045963015747062274,0.0002442923049926608													284,Syn Gamma8,830044.3635049717
285,0.0003460014648437954,0.0004929540615081598,0.0008992176589967616,0.0013177973442077579													285,Syn Gamma8,789804.1825368858
286,1.6619531631491947e-05,7.774630928035668e-05,0.0022629374237061015,5.071337890623492e-05													286,Syn Gamma8,930537.7279051676
287,0.00015399949264524365,0.0001299526958465886,0.00034712042999281194,0.002168123458862147													287,Syn Gamma8,915571.2567443943
288,0.00012147525405880475,0.0008863026561736792,0.00025419628906255936,0.0005872927742004052													288,Syn Gamma8,764441.2962118246
289,9.558367156988585e-05,0.00026990699195860547,0.00016159667968761786,8.698371124262747e-05													289,Syn Gamma8,437795.44661200215
290,2.743574142452804e-06,0.0002591212692260631,9.340789031990032e-05,0.0011509464454649715													290,Syn Gamma8,1043092.9748713264
291,2.2696952819841355e-05,0.001019680917739843,6.0950820922773773e-05,0.00024711167907718484													291,Syn Gamma8,1458548.7312549737
292,0.0005637946472166954,0.00012971941375730924,4.3335975647014294e-05,4.315197372440058e-05													292,Syn Gamma8,1006032.794458855
293,0.0003631942749022459,2.165980529781468e-05,0.0023109783401488388,0.0002243403892516433													293,Syn Gamma8,1496563.2510772203
294,0.00019340523529059133,0.00021305712890621828,0.03464161275482229,0.0008079733581544093													294,Syn Gamma8,370707.9779822437
295,0.0001377562904357553,7.898437500000435e-06,0.0010333240242004112,2.3377559661793617e-05													295,Syn Gamma8,963610.4893513566
296,0.0032895252380371917,0.0007334852352142495,7.565308570867685e-05,0.0001915625381471153													296,Syn Gamma8,270747.5653588004
297,0.0004719111709594495,0.0010452697849273871,0.0004582085742950454,0.00012963349533081303													297,Syn Gamma8,637301.0383824023
298,0.0008898245506286477,6.511757850646523e-05,9.239043045043962e-05,0.00010120599746705052													298,Syn Gamma8,181795.52731652957
299,0.00038180859375001945,3.7277927399168972e-06,3.646720695493607e-05,0.0008480421295165092													299,Syn Gamma8,220729.2844620379
300,0.00046693473052979433,2.4821014404274138e-05,2.470136642441396e-06,0.0003631188850402841													300,Syn Gamma8,551770.8808363577
301,0.0005542558593749626,0.0017761466217040471,8.342912101745318e-05,0.0008306347846985481													301,Syn Gamma8,711635.551301632
302,0.0007436423797607606,2.650251960753847e-05,0.0002651879882812765,0.00048537578201305405													302,Syn Gamma8,620035.779082692
303,0.0003265909347533954,0.000309612051010147,0.000259833261489879,0.0006797993927002735													303,Syn Gamma8,567078.9865631766
304,2.4149707794163674e-05,0.0001100806636810575,6.097208976737452e-05,9.1182266235321e-05													304,Syn Gamma8,393066.8127445586
305,5.0665115356416446e-05,0.0002474296874999572,0.005442323028564346,0.004375111816406326													305,Syn Gamma8,159555.94277998462
306,0.00024774722671502456,0.00040749787139890604,0.02407904087829621,0.002311485019683913													306,Syn Gamma8,159284.04966533478
307,0.0002473505077362616,0.00020619726562504258,0.0189899207820888,0.00043377830123921316													307,Syn Gamma8,418794.00390576426
308,0.000273818359375001,6.532556533815094e-05,0.0004192799797057598,0.00010236734390260024
309,1.3899841308584871e-05,1.763705062872879e-05,0.0002886377735136981,3.850962829590356e-05
310,0.0002270856246949067,0.0007871660938263196,0.0009932202529906987,0.0020057164077759387
311,0.0008494466800689658,1.6102539062499587e-05,0.004765471580505544,0.00044466886520393395
312,0.0011044292564392501,7.102474594116736e-05,0.007122997968673631,0.001066140312194939
313,0.00030747370910649136,0.00011156033134462049,0.0038677281246185533,2.4902286529524198e-05
314,0.0010183457412721254,0.00010517451286318334,0.001561885097503583,0.0005009964256286179
315,0.0001684754295349124,0.00012804380798337757,0.00044554654312127853,9.446792984009651e-05
316,0.00036561457061767334,9.581796646137435e-06,0.0012575044136045894,7.072101593017473e-05
317,4.0512733459446974e-05,0.0002642779884338799,0.0006942015037536584,0.0004920674018859611
318,0.0018597978134153876,0.0002010021476745402,0.00046339665985121347,0.0007812075195313201
319,7.627684021002277e-05,8.116527366631179e-05,0.0004970373039245605,0.000478310703277642
320,0.0005080338859558416,4.287712860109738e-05,0.0011448753910065592,0.0005589151191710771
321,0.0009010852355957246,0.0001451123428344924,1.3545585632300216e-05,0.004060411151885893
322,0.00022426265716548138,0.00037923482513430804,0.0011634906635284588,0.0007132980079649817
323,0.00051819265747071,0.0008119638099670627,0.00016286759757990006,0.000685941368103112
324,0.00017840554809571015,3.199757766723985e-05,0.00016015304756163815,0.0005979672851562651
325,0.00011329472732546313,0.0003467802352903693,0.0002526259956359961,9.277441406239815e-05
326,7.88994331360123e-05,0.0005393709945678547,0.00016658908271787376,0.0003419154891968922
327,0.0006356904296873949,0.0003459476356505744,0.00022871855354309316,0.00022010742187497428
328,1.3915115356442682e-05,0.0002495960159301821,0.0003192495899200904,7.971777343745526e-05
329,1.2045547485384748e-05,0.0012602262878417812,0.00017784000015258657,5.527078247077565e-05
330,0.0002957092590332548,0.0011599204483030098,4.2945819854751217e-05,0.00010255390548703204
331,0.0002048037109375559,0.0002882455062867463,3.84469146728684e-05,2.8534160614040353e-05
332,4.791339874266275e-05,0.0009252141418456573,0.0001056732616425085,8.999042510956704e-06
333,0.00011711505889895253,0.0007767607803344984,8.334269523619334e-05,6.924800872805464e-05
334,1.1642227172842081e-05,0.00030174415969843953,1.1701074600206058e-05,2.5445800781250718e-05
335,0.0012719993743895018,0.0002595007820130775,0.00013075113296503625,0.00015637351608276104
336,0.0002981901168824339,0.00023807994079597022,3.7220058441177244e-05,0.00015437500000002765
337,0.00026151914215093055,0.00012861558532712512,8.432697296143723e-05,0.00041533078002932395
338,0.0002476002731323765,7.083087921141928e-05,0.0001605768737793627,1.0293350219867721e-06
339,0.0004896769523620889,0.00030714591979980044,2.9737499237022565e-05,0.00040972636795042
340,7.644710922244868e-05,7.005697250363827e-05,5.1254882812146395e-06,0.0022126008605957603
341,0.000296881210327204,3.296041107180054e-05,0.01259891421699526,2.496460914612433e-05
342,1.3240585327160591e-05,2.5556015014617564e-05,6.783084869396132e-06,5.561867141729054e-05
343,0.00038638962936395305,0.0002627816810608148,0.0007888941993713567,0.0008535089263916795
344,0.00028030890655525307,3.797390747072954e-05,0.022412526777267423,5.7943496704108485e-05
345,0.00046264923858639503,0.0004209601364136152,0.005172750469207489,0.0013972338867187359
346,0.00034605531311032955,4.03012695312348e-05,0.005321381523132146,7.088445281984943e-05
347,2.257128906248638e-05,0.0001188948440552101,0.0011789933795928974,0.0003451875000000361
348,0.0006316990432738685,0.0001565408020019246,0.003974026601791284,0.00016001273345955038
349,4.446261787417657e-05,1.9403915405214253e-06,0.005557458515167248,6.454980468746898e-05
350,6.477769470212289e-05,0.00012453826141353401,6.10402927398623e-05,4.7069824218718835e-05
351,0.00014489292907711373,4.743048858648076e-05,0.005203888671874926,0.0003121690216063698
352,0.0002885454711913663,0.0025441067771912467,0.0005963182811736849,5.211654281610727e-05
353,7.50535125733205e-05,0.00044135818099981587,0.0009594326763153264,0.0004640799026488801
354,3.162170028679725e-05,0.000901114940643342,0.008269322734832798,0.00010068929672243029
355,9.216519546508671e-05,0.0009109876556395752,0.0003338723049163568,0.0004766034774779965
356,7.635296821597306e-05,4.524414062522437e-06,0.00015988753890990338,0.013206940956115706
357,0.0003320149612426039,0.00026669046783453455,0.0001521221485138203,0.0007129844131469945
358,0.0016182266845703053,0.0006829442176818646,0.00040662199211110824,3.7729141235377964e-05
359,0.0001788788681030769,5.5376640319829074e-05,0.00025230257797235036,0.0017362552337645706
360,6.68266754150002e-05,0.0005585281639099557,0.0004624585552216425,2.7748008727941095e-05
361,7.722000122069013e-05,0.00019387433624276325,0.0013880781440734388,0.00015565597534186954
362,0.0019391139450073097,0.0003794669723510352,0.00020009425735474095,0.019023256542205203
363,0.0009531960906981105,0.0002612719726562529,0.00011718701171879949,0.00010429589843743659
364,0.0011451617965696818,9.354003906245377e-05,0.001176828535079826,0.0003707861518860133
365,0.0011771217575073107,0.0007183600387572419,4.458007812447664e-06,0.00036338167953499004
366,8.734472656245832e-05,5.396677780154293e-05,8.985116958590307e-06,0.00042996294784548454
367,0.0015615293731689147,0.000676861679077052,0.00011581259727478922,0.0050575731430052865
368,0.0002736719894408935,2.127023315427568e-05,0.004329373275756928,6.653382873539907e-05
369,0.0002732929687500595,0.0011151702156065816,0.012394015899658398,0.0007864703521728168
370,0.0008114999999998424,4.603628921506477e-05,0.0007889800033568804,0.00017572931671147994
371,0.0018197130813598695,0.0005072908020018758,0.03335039913940373,0.0015507697257996014
372,0.0033327407836915776,9.810630798345093e-05,0.038321599769592575,0.001036654727935693
373,8.887750244140701e-05,0.00031210222625727325,0.0005220062103271657,0.00034564720916745395
374,0.000254281913757323,0.0004504887886048029,0.002134245353698705,3.923441314700834e-05
375,0.00042510179901113904,0.0004218125190735151,0.00010598964691170285,0.005868569396972385
376,0.0005736811752320002,1.004882812499907e-05,0.000212560585021972,4.905992126466482e-05
377,0.0005081405868530602,0.0008075979881286019,0.004311125396728425,0.0002463704490661481
378,7.58510513306069e-05,0.0002722008209229304,0.0017070918731689417,0.0009346438865660439
379,1.3251953125062332e-06,0.0010547268142700032,2.9509689331095977e-05,6.305222702030347e-05
380,0.00015638214874264808,0.0003515209960936856,0.00013865074157713012,0.0009424600791932906
381,0.00034520699310306964,0.0005764390602111852,6.389398193363096e-05,0.00024396433639524496
382,0.0004171774215698759,0.0007528881645202443,0.0006726608200073961,0.00023119517517083867
383,0.00015367968750005373,0.00026672921752930354,3.989941406262446e-05,0.00047099238204950216
384,0.00013621808624280908,0.0008648258399962997,0.00010557456970222119,5.3065429687527896e-05
385,0.0002479938659668648,0.001607430213928292,0.00012114519500729954,0.00026035777282713076
386,0.0017528821487428608,0.0002259544525146162,0.0010260410919188975,0.0001874030075073041
387,0.00028938472747798324,0.0002847013664246466,0.00011387522888186015,0.0001012913665771916
388,0.0011911083221435763,0.00039929167938229946,7.984973144523164e-05,0.0009879832038880182
389,0.0002000793380738094,7.61474609374254e-05,1.9404678344968288e-06,0.0009993794136047432
390,0.0020044125366212493,0.0010920402145385547,0.00013770156097412273,0.0005695863075256156
391,1.5585937500183306e-06,6.793816375730138e-05,0.0037811893768310355,1.4823749542256048e-05
392,0.001838027420043923,0.00013477066421511337,0.003206704063415527,8.847236251835701e-05
393,0.0003819320297241207,0.001248305000304905,0.0001392228088380152,0.0014027472457884462
394,8.049515533443091e-05,0.0007948315811157487,0.0005066699600220304,0.00011972052764886904
395,0.001580755310058661,0.0003698806648254715,0.02415280038452117,9.930625152591793e-05
396,5.748140716549602e-05,0.00047517747879030755,0.0009139579315187258,8.512337875365277e-05
397,2.9971366882254484e-05,0.0026249961128235826,2.9327148437504068e-05,4.8430488586429516e-05
398,0.00012999050903324456,0.0005497655067444082,2.0912269592288427e-05,0.00038001236343383906
399,0.0001332435150146697,0.000511287460327101,0.00039663054656986736,7.44550781249366e-05
400,0.00016197070312497396,0.0008909115028380951,8.462667846678449e-05,5.4238983154277795e-05
401,1.7161407470753604e-05,0.0012489168167113276,3.9181129455547346e-05,4.154453277600985e-06
402,0.0006572676162720463,9.034388732908453e-05,0.0002551119537353334,0.0008690125198364913
403,0.00044897254180905336,0.0001226608581543279,0.0011042230072022658,0.000524274024963373
404,0.0003793808593749912,0.00029614886856082036,5.868000030512259e-05,0.00018709259414669452
405,7.689074707041137e-05,0.00012294642639169796,5.375473022462171e-05,0.0002208307228088464
406,0.0006089261703491776,0.0005458955078124092,0.011522329490661946,6.903546905500368e-05
407,0.00012793652343749223,0.0010325699615479818,0.011775836479187198,3.9386405944827726e-05
408,0.00021541246032722271,0.00027184828186033996,0.00028314253997806417,3.19111518859984e-05
409,0.000338608123779232,8.635581970208412e-05,0.003118960197448745,0.0019435340232849087
410,0.00010227925872804256,0.0009005173034669922,0.0005564367980958727,7.452539062492676e-05
411,0.00012357324218751132,0.0004927106437682189,0.0007335500793458475,5.312255859379031e-05
412,0.00010652183532711135,0.0005287325782776314,0.00025314906311033986,0.00016478027343749712
413,0.00032407945251470324,0.00025181693267832235,0.00026796093750003244,4.645603561398582e-05
414,0.0002690380859375848,0.0006055826568603872,0.0001806767959596823,0.00013126861190795194
415,7.430609130866772e-05,0.0005984734764098503,0.00021542187500003728,0.00010328777313228313
416,0.00021935156249993192,0.0008534784774779877,0.00011406331634525035,0.0002802532615661044
417,0.0001482183990478105,0.00019625033187864018,0.00033270734405521077,9.923177719112419e-05
418,0.0009810670318602503,0.00036264468765261987,7.647265624994526e-05,0.0003273828506469724
419,0.00016526042938242775,2.2807323455723814e-05,0.0003746311340332416,0.00015903501892084595
420,0.0007775783538817875,2.375488281219912e-06,0.00040986820220959534,1.6379570007333346e-05
421,0.0005677317962646515,0.00040109337997436744,0.014716021171569442,4.023972702027816e-05
422,0.00016738277435308365,0.0010855386543274371,0.0072940619125363825,7.405792999268834e-05
423,0.0007703160552978206,0.0006454653511046782,0.0008960851135253852,8.196033096312632e-05
424,0.0004203861694335448,0.00020605664062497162,0.00036801219177250854,4.69464454651089e-05
425,9.679840087916434e-06,0.00040974884796142783,0.00037566793060298746,3.129132843018986e-05
426,0.0005159291000365134,0.00039494236373896886,0.01324528215026868,0.00012044970703124079
427,8.303140258786108e-05,0.00016720316314683913,0.001421061523437622,1.3156600952199447e-05
428,0.0005000573425293558,0.00044183078384385575,0.0001059930877685021,0.0001572651557921781
429,0.0003717171096801501,0.00036542822265617176,0.0004417583236693812,0.00024728320312506597
430,3.4632926940912356e-05,0.0002755400390625316,0.00014660093688962183,0.0007096717185974481
431,6.906378936769423e-05,0.0006149443359375824,0.002346911483764713,0.0007878093166350665
432,1.6412261962897966e-05,0.00045883343887326793,0.0005029498443603024,1.8975585937520153e-05
433,0.00015499574279785792,2.0860019683649743e-05,3.307425689700967e-05,0.000500081172943125
434,0.0007479872665406543,5.0351737976039625e-05,0.00021964839935300045,0.010431231601715012
435,0.0006996274566650855,2.3624420165471676e-06,6.362824249276162e-05,0.0014992284774779472
436,0.0002698326568604489,0.0003345081253051272,0.0002310209083557603,0.0027107638282774823
437,0.00015481800842273737,0.0004273982620239519,0.0029438541698455466,2.7584453582800374e-05
438,0.00015578523254409127,8.618474578857566e-05,0.006333341718673366,0.0022153338871001905
439,3.7744140625264282e-06,7.457746124268874e-05,0.02348863086986572,0.0010727025566100346
440,0.00015401312255857632,0.0005750471878051196,0.016012950879097036,0.00010896734237671055
441,2.2332382202127513e-05,0.0008347090606689801,0.026028911992073325,0.0035856687088012956
442,0.00017960742187500943,0.00014452711105348816,0.0017009921779632996,0.002102507987975932
443,8.777636718742869e-05,0.0009384039459229307,0.0005448225879669123,0.0005200277538299122
444,0.0009108496093750996,1.3079376220698458e-05,0.0001633376464843728,8.140367126470543e-05
445,3.117183685305682e-05,7.591162109375095e-05,0.005492013095855537,0.008525090312957773
446,1.4648826599146059e-05,0.0007267034950254945,4.761964797972747e-05,0.0005991134376525759
447,7.982324218747798e-05,0.0012656101150511343,0.0006735393943787563,0.0013918479690551817
448,0.0014381037521363658,8.971874999995848e-05,0.0025904378900527204,0.00022700029373167783
449,7.474793243407901e-05,1.1994140624951083e-05,0.0017534405269622215,0.0009233536720275637
450,0.00012664550781252843,0.0004786975784301016,0.0005851031742095983,0.00044219660186762183
451,0.00012863124847407498,0.0002517580871583856,0.0004189703025817711,0.0007318017578126122
452,0.0001865157012939347,0.0002654031829834246,0.0006125090236665042,0.00031159120941172934
453,3.1425704956063236e-05,5.559894561771965e-05,8.231042957306493e-05,0.0006462062702178358
454,2.85739440917987e-05,3.452451324462296e-05,0.001074775429725665,3.2802383422878105e-05
455,0.0002133047637939905,0.001052354568481079,1.9692011833198508e-05,0.00020004290962220335
456,0.0005101331634522431,0.00028224400329593575,0.000518536162376372,0.0013804655075073371
457,9.665855407721181e-05,0.0006202530670165637,0.005275587665557893,0.0017434532432554597
458,6.234437561042494e-05,0.001033040821075571,0.0012041199321747005,1.957470703127161e-05
459,0.0002768167190552927,0.0014061152343750392,0.011561190664291536,9.486181640624211e-05
460,0.00024952695465084646,0.00033725148391727523,0.0012087716016769283,6.847457885711637e-07
461,9.541902160646819e-05,0.00028835570144664254,0.0034823224897385435,0.0011033774223329496
462,9.452832031245172e-05,0.0006044674797059231,0.0015908282423019282,9.562570190428e-05
463,0.0023148801193237823,0.006407974197387728,0.0012417495117187794,3.035677719113161e-05
464,0.0004282717971801426,0.0008675728340149522,0.0068593252639770706,1.6786602020255937e-05
465,0.001386338127136043,0.0007056398811340649,0.0014188380270003596,0.00020687404251103894
466,0.0010327339859008435,0.00030429283142095173,9.065671920777543e-05,0.0007645998821257464
467,1.6067962645993175e-06,7.529363250730078e-05,0.0007789046678543192,0.0002137244110106597
468,0.000524987190246617,0.0016717364044190968,0.004526568124771197,0.0001691850585937567
469,0.0005078930053711123,5.419363403331613e-05,4.987588882441126e-05,0.00024615179443355156
470,5.4835739135760544e-05,0.0006491913871766349,0.00014708006858817947,0.001433838476181148
471,0.00042458589935308555,0.0006717092971800043,0.0015832290916443516,0.0007360833988190033
472,0.000480049491882399,0.0005355700798034353,0.00020190393543237755,0.000400203418731693
473,0.00044771163940417576,0.00039791160202026044,0.0004448721675873312,0.0005803272666931075
474,0.001165524765014729,0.0016782109184264383,0.0003326372070312387,0.00012912144470215178
475,9.986136627203015e-05,0.0010617091217041102,0.00015705173873906025,8.775933456423112e-05
476,0.001553541206359636,0.0002945125579834153,0.00011727999019621686,0.0007783866806031369
477,0.001212108474731568,3.530820465086918e-05,0.00023295958042150185,0.0008706298446654504
478,9.56405639614249e-07,0.0003199784774779581,7.037675762174245e-05,2.315961074829955e-05
479,1.4139297485384696e-05,0.0006854807815550956,0.01141521666908234,9.351480484006607e-05
480,0.00016157984161380007,6.238080215454633e-05,0.010519818653106684,1.1125488281238048e-05
481,0.0001591259002684999,0.00014188718795775544,8.935342788701657e-05,0.0012694511909485458
482,0.00022323242187505222,0.0006606808776857201,0.0006408117771147905,4.612726593015887e-05
483,3.9403320312517154e-05,0.0008100521087647894,0.0004928525009154645,9.856834030153602e-05
484,0.00010781343841553377,0.0011325381240846531,0.0008631662693023053,8.910351562494082e-05
485,0.0015965036315917008,1.782568359378083e-05,0.00021380078125001004,0.0029563192768098595
486,0.000135011016845778,0.0005381427345276922,3.0736972808822184e-05,0.0020030082206728373
487,0.003810289337158223,4.89627151488845e-05,0.0001621721191405971,0.0005875155487060496
488,3.632320404054661e-05,0.0010813605270387043,0.0012142488670349525,9.134488296509173e-05
489,0.00020611359405522955,0.00014114300918581114,8.915307617185529e-05,1.2955722808803017e-05
490,3.11781311035251e-06,4.512332153320539e-05,5.296484374996186e-05,0.0010952176971436103
491,9.897949218755139e-05,1.7122421264679186e-05,9.533585929868097e-05,0.00024525152397162465
492,0.0013765715637206852,2.0506797790547454e-05,0.0015961882915497105,0.0001046099605559481
493,0.00015384640502938304,0.002711006095886284,0.00037888901329041774,0.00021539714813230908
494,0.00039288613128670244,0.00015564968872075108,0.011045846279144225,6.019593811031815e-05
495,1.5293594360263877e-05,0.0001415332794190454,0.0007523278236388881,3.0225585937493853e-05
496,0.0006351383209228847,0.00048546027374268434,0.00029357962989807974,7.699214935301398e-05
497,0.00020134019470209992,0.0050387207412720516,0.0010048800106048589,0.0004915371284485026
498,0.00012184703063963613,0.00011398980712894165,1.0864902496295183e-05,0.0008693698425293152
499,0.0016336200408935272,0.0003586249999999126,0.0009782892971038648,0.00029616689491271375
500,0.0006017591400146213,0.00020110187530528848,0.00027301171875001906,0.0007451823425294288
501,3.7800781249986305e-05,0.000759067108154694,0.0007343511133194055,0.00011201353454585346
502,8.403066253663504e-05,0.0006893859024049487,0.01082858561515802,0.0018147315826416517
503,0.0006721728134155586,0.00535447031402559,0.0014050522661209278,0.0001737918548583505
504,0.00028693480682367485,0.0011611619491579861,9.16401758194245e-05,4.9845703125019906e-05
505,0.00016139125061038364,0.0004267717590333592,0.0008766329784393405,0.00019943490219130673
506,0.0002259091796874944,3.391496276852386e-05,0.000303354863166807,0.00011123771476742006
507,0.00028677046966554316,0.0010875889434813705,0.00028235847663876575,0.0006375960540771692
508,8.066374969477129e-05,0.00031239746093734836,0.0011568586721420018,0.00023256951141358934
509,5.516660308831671e-05,0.0008940511322020403,0.0001563843650817853,0.0002050751190184894
510,0.0009087757415773486,0.0014869763641358162,0.0006051135253907022,0.0002766871490478569
511,0.000349261169433533,0.000242420074462987,0.00022840378856662564,6.755521392824762e-05
512,0.0007339015655517532,0.00016343698883042437,8.987304687500043e-05,0.0010214311332701904
513,7.824414062493854e-05,0.0002473111343384889,0.015179037122726809,7.601660156255122e-05
514,1.1190467834518168e-05,0.0004065051574707302,9.847329711914574e-05,0.0012990865821838292
515,0.00012017187500005826,0.0007159559402467789,0.00966551614570646,0.00025551437377930854
516,0.0005279212875365897,0.00044094433593765115,0.001196524406433067,0.00026338999938960834
517,5.818707275395249e-05,0.0035556639404297707,0.00039353766632084156,0.00039633890533443626
518,2.6725547790531596e-05,0.0008155990982055486,0.00010860822868343794,6.645835876471154e-05
519,0.0004991217575074916,0.0010093687896726674,2.426358604436189e-05,1.7244003295951507e-05
520,0.00033114558410647177,0.0003845566024781293,0.0010742709770202494,0.00012972683715823692
521,7.910343933101835e-05,9.443148803718425e-05,0.0004874085445403597,1.698363304139843e-05
522,0.0004087903518677268,0.00029279832458497433,0.0018264579486849011,6.672832489023375e-06
523,0.000268632499694758,0.0003475937499999693,0.00016600699043270382,0.00044158814620971396
524,6.50811309814683e-05,0.0020431516799926486,0.00042807363700868967,0.00011363525390621253
525,4.386851501462912e-05,0.0007461159744265202,0.0005337090282440993,0.00039231933593748667
526,0.0007933236212730822,0.0002919898452760055,0.0009370552616119999,0.00015588835906984303
527,0.0015667905449868475,8.854781341551447e-05,0.0009391659469605399,3.516894531248553e-05
528,0.0013620449833869415,5.360038757318658e-05,1.8002946853648785e-05,0.00019057437515250148
529,0.00014973298835755313,3.733621215824696e-05,0.0001363063163757371,1.8478065490731123e-05
530,0.0018682577433585363,0.0019377773818968077,0.0005572988338469578,0.00011599220657341828
531,0.0009035289735795096,0.0006313674240112007,0.02608763809871672,0.0004413671474456161
532,2.288012123107839e-05,0.00023195413970936634,0.0002223939323425225,0.0005050699996945649
533,1.5030395507813127e-05,0.0005074455871584213,0.014743180053711056,0.0012061449222564784
534,2.120572471616599e-05,0.0005166638259884768,1.7200855255125006e-05,9.801019477849496e-05
535,6.694716405867868e-05,2.52041015625823e-05,0.0028463263673784355,6.304964828491926e-05
536,0.0014758684406280741,6.139808654791055e-05,0.0140218407907485,0.0004620775775909269
537,0.0004176135869026187,0.000245822113037122,0.0016651429529190753,0.0009861307811735995
538,0.00010642948341368867,0.0005600081253050971,9.253414344786024e-05,1.1142969131428485e-05
539,0.0003153571796416701,0.0008481393737792608,0.012508541353225985,0.0005211387500763534
540,0.0005533976483344656,0.003388213943481352,0.0005683143301010297,0.0036572363662723283
541,0.002250569866180425,0.00012212230682383363,0.00035877078151702276,0.00019886980438227434
542,6.70664725303649e-05,0.00019073820495600868,0.021963450226783816,0.0001311236133575756
543,0.000267650572299968,0.000460370468139698,0.009772020625114265,1.9297363281267856e-05
544,0.0012738875536918196,9.461328124992638e-05,0.0006319396657943607,0.0012532745685577512
545,0.0010543754153252054,6.331644439695207e-05,0.004711659417151794,8.613939476017435e-05
546,0.00048500115442275625,0.0007768563308715963,0.0011315085849763356,0.0025201879291534566
547,0.001578761040210642,0.0001041809768677513,0.0004610262117385866,0.00018009425735470778
548,0.0002196982393264719,1.6083946227987638e-05,4.44627914429057e-05,0.0013677412300111872
549,0.0002125024414062264,0.0010779201583864066,4.3355022430421e-05,0.00020353320312500338
550,8.31428642273166e-05,0.0008853578491206769,0.0001244020557403739,0.0013056078701018177
551,0.000577170603752157,0.0003543661346435042,0.006436553084373433,0.00018965654373162547
552,4.9158565521245446e-05,0.0004960883178710959,0.0003904933967589159,3.934379005433637e-05
553,0.0002633794355392143,0.0008463306274414423,0.0003922931337356548,1.2950859069829055e-05
554,0.0008380715780258584,0.00030731871032721865,0.0008648456096648654,0.0006568341808319441
555,0.00010371548843380523,0.00041938378906258806,0.0012638116359712217,0.001266341073989934
556,0.00024626358985901795,2.367242431636508e-05,0.00046043940734860763,0.0014214668159483962
557,0.00030640874147415235,0.0001025150375365728,0.0015454138793945702,0.0003517838478088274
558,0.0002412209267616457,0.0018481850357055386,0.00024906632423412896,0.00013832031249999118
559,0.0005728402380943171,0.00030890945434572446,0.0002696346063613571,0.00232094507789598
560,0.0001583986816406139,0.0002873021469116638,0.0002190370702742857,0.00011051869201658695
561,0.0010729289226531675,0.00013140304565430885,0.0003038240623473937,3.558546829224746e-05
562,0.0007055629901885887,0.001018349334716868,0.00034146785926825196,0.00021752726554870913
563,0.00010351403999325824,0.0007594699172973201,0.0006791412715911713,1.4152910232525879e-05
564,0.000940450260639199,9.923242187478729e-05,2.3970740318283723e-05,0.0006076385746002339
565,0.00019403548431395212,0.0003492496490478733,0.0012376540679931672,0.0004168584766388733
566,2.7118510723085195e-05,0.0006297274627686552,0.00023308381748201118,0.0002512982616425114
567,0.00019161991691591873,0.00043106058502201747,0.0007180194072724306,0.00010004101562507102
568,6.51689481735208e-05,0.0005757350006104309,0.0012300340700148874,0.0010170721092223674
569,0.0003284199647903522,0.0008348896484374414,0.0012153849811554,0.0002922578124999492
570,0.0004318900585174169,0.0002371660156250019,0.000650073786735492,9.654132843017895e-05
571,5.425140142441712e-05,9.100366973876034e-05,0.0013515065031050391,0.0010175274219513257
572,3.238249397279759e-05,0.0006565228118894649,0.0005043249492645153,2.4653320312511516e-05
573,0.0005656687498092853,0.0004135634384155832,0.00018648556137080543,0.00020293828201289844
574,0.0005753766932487472,0.00043950906372075814,0.0003462758789062274,4.887894630438087e-05
575,2.6527646541596874e-05,0.00015892480468744896,0.00017386159896848362,0.00010479615211490359
576,0.00020768294334407126,0.00026357003784178176,0.0003408982801436499,0.000312764785766768
577,8.510935640332432e-05,4.7889923095659795e-05,0.0002730091562271726,5.5528066635105854e-05
578,1.8667991161360976e-05,0.00018589273071269774,0.00011429077148438555,0.0001492989063263021
579,3.0237348556529338e-05,0.00030950910186764477,3.0098964691128157e-05,0.00013454832077023794
580,0.00012233465623855664,3.598394775390027e-05,0.0004842230577469022,7.852787017817783e-05
581,7.692221641551993e-06,0.0004585839843749928,0.0006100592508315942,2.4536796569837242e-05
582,0.0021149365410806334,9.02499999999896e-05,9.257566452030128e-06,7.253119087219893e-05
583,6.600844383238386e-06,0.0004353196868895953,0.00030100335788726447,0.000165793632507346
584,1.8912088870934674e-05,0.0003893431625366229,0.00034316858291620416,3.081978797912424e-05
585,0.0003232917399406463,0.0004367419128418094,9.400618362428072e-05,0.0032679003572465923
586,8.444319534303494e-05,0.00025805664062496567,8.156449890143463e-05,0.0004466979675293046
587,0.00047297922849654205,7.184844970701512e-06,3.31653213500944e-05,0.0022434585638044804
588,3.347257614145615e-05,0.00014304296875004925,0.0002565214786529776,0.0004886564054488522
589,0.00013691211700440315,4.170117187495933e-05,8.544715881344056e-05,0.000508272449493401
590,0.0006566864080428915,0.0011510860977173136,0.000289995718002333,0.0017821711769104443
591,0.00015142899227140868,3.40154724120582e-05,0.00039375382995603955,0.0002740055379866923
592,1.620318651200361e-05,6.492753601075641e-05,0.013275541884422332,0.0003076493263244112
593,8.558873176586779e-06,0.000517917343139813,0.0037554111213682064,0.00029015150737766565
594,7.114257812331168e-07,0.00032279788970959587,0.0012901716785431107,0.0009434230175018663
595,0.00021670174026491097,0.0001401845703125448,0.00033347615241994264,4.896402549734769e-05
596,1.3983419895160427e-05,0.0002055163269043628,0.0014151559295654589,0.004643013918876606
597,0.0013961162304878118,0.00016029597473143182,0.00041501860046368796,0.0003428249940871895
598,7.030367088320699e-05,0.0014135941009521564,0.0025956992168425777,0.00017702034187308129
599,4.629325389862704e-05,0.0005045830459594972,0.00027726081466677207,0.00026809883689872977
600,0.00039526488780978444,7.04517974853372e-05,0.0011151539497374291,0.0003275358238220094
601,3.083146095275419e-05,0.0011493977737429587,0.0004104876270294534,0.0001712346076965568
602,9.014727592467043e-06,7.382537841832528e-06,0.0031164223976140803,1.2477011680606871e-05
603,0.0005075333967208603,0.000125399299621651,0.0009890418643951344,0.0010734998970032357
604,4.233965635300282e-05,0.0003892056655883942,0.009759433599472159,0.00038405303955078884
605,0.0004891676559447042,0.0004765083618163372,0.00018420190048219553,0.0009633255605697278
606,0.00149038132476821,0.00010965398406978015,0.00011609399414066683,0.00013028818035124842
607,0.0005835149612426573,0.00035873715209960595,0.0012676288595199793,0.0017038340539933857
608,0.0008578926925658954,0.0009197700805663075,0.0004624506664276681,4.333141994473195e-05
609,0.0005927786331176447,0.00032913695526117154,0.0006801930904388523,0.0007261642589567845
610,9.80393753051148e-05,0.00029786820220957234,0.0005758848114013334,0.00046201156139368904
611,1.9815040588341376e-05,0.00022252738189709422,0.0008840293178558707,0.0006747405490875256
612,0.0006534416809082026,0.00010002706909186272,0.00022180843353268356,0.0005055240898131985
613,2.0584686279304772e-05,0.0007667757034301356,0.0011528469038010044,0.0004042276916503914
614,0.000394043594360307,0.002264010040283088,0.0002792587013245182,1.1161081314110763e-05
615,0.00043409793090817584,0.0003338323059081141,0.0006466391925812017,0.0007974006729125287
616,0.00030201663970944606,0.0006528026123046181,0.00038002808189401335,3.573863124845995e-05
617,0.00019517277526853708,0.0004645760955810199,0.00024048831272134125,0.0001682058219910167
618,8.189746093756132e-05,0.0008574516754151429,0.00047941087722773353,0.0002735394306182884
619,2.9605430603039352e-05,0.0003808910903929694,0.00013187713241576615,3.163447380071591e-06
620,0.0003007343749999653,0.00025339070129401715,5.435258293151529e-05,0.00030547550678258414
621,0.0003357460556029138,0.00029238121032717276,1.1486814498922943e-05,0.0011762655553818574
622,0.0007736231231691693,0.0010549896469115067,0.0001531029939650889,0.0001589491243362833
623,0.0006697470703124771,0.0005487641448974609,6.07175388334887e-05,2.7603021621685677e-05
624,0.00026746449279783414,3.782945251462644e-05,0.0003206307783127753,5.439294052127819e-05
625,0.00025090046691899845,0.00012349671936029986,0.00018818342971800328,0.00020938500308995454
626,0.00017648367309570847,0.00030288156127920217,0.0001637357959747478,2.8675292015076845e-05
627,0.00026467015838629784,0.00012453913879401077,0.000293907823562644,0.0004999976978302268
628,0.00011129296875008372,0.0006526370697023538,0.00013506401157391715,0.00012415191459653872
629,0.0001797421112061715,0.00035274941253658407,0.00041473587799074836,2.4537343978870943e-05
630,0.0003998519592286242,0.0005249719543457218,0.013124841803550875,0.0006920277729034902
631,6.389941406249067e-05,0.0001820643768310643,0.0013688704805373921,0.001000234228134036
632,0.00037674246215828826,8.627824401856634e-05,0.0010681394119264793,6.0981445312635805e-06
633,0.0001207936706543083,0.0006837337112427313,5.230110549924116e-05,0.0006849459381103437
634,0.0002800758590698931,0.000814087928772101,0.0011236269273757987,0.0004317847461700071
635,6.245117187495079e-06,0.00011174933624257539,0.004859819196701171,5.879238128671048e-06
636,0.00011114746093750768,0.0004918178100586653,0.0009153160619736361,0.00020205395507805592
637,0.00014245476531978956,0.0012520800781248235,5.721777534484818e-05,4.6004570007247595e-05
638,2.0133125305125832e-05,0.000526644378662263,0.001485177385330331,0.0008921395797731668
639,0.001214955703735344,6.0804298400847213e-05,0.003047327630043328,0.00027005978584289717
640,5.6270195007318326e-05,0.0007228812484739781,0.0006637268075942375,0.00034518415069583575
641,0.0004491516799927603,0.0004495035934448341,0.008796858519554042,0.0005386332817078771
642,0.0001046123428344121,3.307261657716297e-05,3.947162628593028e-08,0.00023546516609196947
643,0.00015942480468748613,0.0009909957427977785,4.5563398361194675e-05,0.0001418741893768352
644,0.00015629363250737233,0.0006705015640257774,0.0005634764156340808,0.0003299662303925973
645,0.0003047132034301284,0.00038637667846681806,0.00015443754291557895,0.0001760031642914422
646,0.00041275886535655057,0.00010817347717276478,0.0004275184755325174,0.00035454019546510464
647,0.00034821011352528894,0.0010283899612427555,0.0009416019363403613,0.0006734589157103857
648,0.001209220504760672,0.0013120360565185456,0.0019632699584961532,0.000137101074218755
649,0.00023340921783429437,0.0002998224639894467,0.0002148059206009491,0.0002745236816407363
650,0.000461488861083966,2.567105102540004e-05,0.0004856013107300417,0.0003541361427307383
651,2.497734069769995e-06,0.00013393679809582402,0.0011832444887161684,3.247930717471735e-05
652,0.0004759182052612332,0.00027419234466557986,0.0022399776029587057,0.00019717560577393425
653,0.0007169075393677595,0.0002711248092651859,9.04563798903973e-05,9.847461891166604e-05
654,0.0002297623825071938,4.414382934571181e-05,0.000672242809295648,6.581860351558625e-05
655,0.00013867218780516338,0.00044566070556640756,6.490136718751108e-05,7.646037101749004e-05
656,0.00011002222442614238,0.0007158274612426048,0.0009151257581709524,0.001972128437042474
657,0.0004634873046875651,0.0005493699188232364,0.0010611397380828275,0.00012438534164429605
658,4.140339660650458e-05,0.000707844451904348,0.0002983075370787632,8.504291915889817e-05
659,2.248363494877617e-05,0.0005073801193237224,4.0672062873854824e-05,0.00016686581039431172
660,6.694433593746e-05,0.0011271894531250163,0.000990655017852836,0.00036678882789620775
661,0.00021146449279788477,0.0007710457458496438,0.00018608740615844155,0.0008352406044006604
662,6.61370697021205e-05,4.766500091548219e-05,0.0009444115257262536,0.0001784257125855003
663,0.0023038671112059856,0.00016343468475338811,0.00048090447330475654,0.0008791761817932554
664,0.0013846059799192648,0.0005386357803344327,0.0012429080638887808,9.341439437868438e-05
665,0.000681072303772106,0.000867887229919391,4.657625961308667e-05,0.002893177490234284
666,0.0002951364440918121,0.00042788968658451156,0.0007949687299727414,0.00014000976562498788
667,0.0006724439086913509,0.0005462399597168341,0.0002460708789825345,0.00025280607414252974
668,0.00014987542724617168,0.0003814659805298783,0.00027168359851838974,1.695068359382156e-05
669,0.000853392303466844,0.0012511734771728973,0.00014256762981413248,0.00033612978553770027
670,0.00021116406250008447,0.002333011093139831,0.0004638961038590108,0.0011594880084991126
671,0.0010269976196289896,0.00015851273345955964,0.00024661369800565373,0.00019126269531245725
672,0.0005345583190918993,0.0006065277709960351,8.414925193790395e-05,0.0001580670318603466
673,0.00420961999511704,0.00026804085540780166,0.00035824872016912293,0.00010863964843749324
674,0.0018794175796509453,8.459863281248766e-05,0.00039888614654535684,5.8935468673698935e-05
675,0.002853059608459452,0.00022842378997793537,0.000122847819328315,0.0002818620128630823
676,0.0008203610916138152,0.00011018929290778085,0.00028910819339754304,7.879570007314346e-06
677,0.0005850910568236376,4.002008056633348e-05,0.00012636377334591795,0.00023790656280516832
678,0.0006715978469847617,0.0003130762481689391,4.6362220764159484e-05,0.0005086044921874745
679,0.000851154647827017,0.00010030632781990846,0.0004343516263962436,0.0014656705474851844
680,0.00018903449249266216,0.00016889257812500384,0.0002661194305420296,0.0026349877338409993
681,0.0009832522277833308,6.923472595208278e-05,0.005909840341568074,0.0005733638286589406
682,0.00018322066497801205,0.0002136487503051698,2.391463851930635e-05,0.00018093058586128724
683,0.00038748109436035293,2.0136016845697853e-05,0.004372014921188079,0.0016994211521148914
684,0.00048005734252924443,8.401140594492094e-05,3.0241270065294164e-05,0.0003072302932739562
685,9.133332061758691e-05,0.0003327500000000575,0.0015637418060303917,9.942304611229577e-06
686,0.000806845390319494,0.0007890283966063521,0.002814509433746358,0.00038494580078129954
687,0.00037267691040042384,0.00022457156372073767,0.0010427543563844325,2.7852811813363857e-05
688,0.00015299539184566042,2.1878356933635378e-05,0.003247575117111368,0.0002951860160827603
689,0.00031219171905518613,0.00032131449127208487,0.00024438549804685626,0.004099971698760992
690,0.001111858833312982,0.0013324667587280065,0.00057202295875546,6.118140602118513e-05
691,8.032785034194195e-05,3.445542907719418e-05,0.002425325654983633,0.00022083886718751345
692,5.739312744137751e-05,0.0006752164077758442,0.00020209130859368354,0.000759856777191122
693,0.0002725236740111374,0.0006965022659301325,0.0010097214355470824,8.122706985476631e-05
694,0.00018819597625737013,0.00011675621032708734,0.0009132299709320313,3.7345546722501434e-05
695,0.0008656299591063954,0.0007643443374634929,0.0001239542388915977,0.003491148242950305
696,0.00100573429870605,0.00018246738433835627,4.817661094666984e-05,0.00038806667900087653
697,0.0005169124603270306,0.000542092185974006,0.00012116890525812613,0.0008091015815734544
698,0.0004365892181396772,0.0012315085144040418,0.00010216894531244588,0.0001409467773437588
699,0.0005920435562133861,0.000187749610900922,0.0002780401268005302,0.000211046699523917
700,0.0001503282775878488,0.0005191907043457566,0.005534674385070719,0.0008036514244080601
701,0.0016906255874633517,0.0007695260543822119,8.797972679140955e-05,7.991971969608565e-06
702,0.00037579652404794265,2.2088165283191392e-05,0.00045579590797430565,0.0005742649612426825
703,0.0005071257019041601,0.0006183275375366677,0.00011407193374635113,5.5254413604669336e-05
704,0.0006102889022826389,0.0008955188293455945,0.0005095318851471852,1.0162754058849203e-05
705,2.7030273437495577e-05,0.0005932926559449016,0.00012167478561399968,3.5424491882323425e-05
706,0.0006743749999997297,3.7535820007311936e-05,0.00042549797821050055,7.378564453125271e-05
707,0.000647339332580508,0.00027840449523929304,1.8671621322685868e-05,1.730078124998259e-05
708,5.071128845210065e-05,0.00012061593627933052,0.0006931260452270503,3.8958671569794135e-05
709,9.204027557361688e-05,0.00013541374969482014,1.7804267883303787e-05,0.000278899082183845
710,6.807046508795456e-05,0.0026250615234372837,0.0009179077930449897,0.0003227978515624677
711,2.8806610107644875e-06,0.00013293080139155624,0.0003234104881286066,0.00013590771484374488
712,0.0003657946472166404,0.0009514496498108404,5.870865249636429e-05,5.108855438230652e-05
713,0.001081005859375007,0.0016326871490478945,0.0018424060459138651,0.0002454913082122437
714,0.0008434728927614221,0.0006032138099670282,0.0010234641208648793,5.2198554992694614e-05
715,0.0008387678146363047,0.0002574522247313839,0.00011606672859190371,9.423113250730203e-05
716,0.00010194328308093961,9.368789672802816e-06,0.0003742503910065395,1.963751983639666e-05
717,0.00022341210937489627,0.0002371699218749987,0.0015300184078216876,1.1800312042251702e-05
718,0.0009978850784302321,4.816140747069799e-05,0.000209575605392476,0.0005830575389861846
719,4.3247772216724424e-05,0.0006044421882630285,0.0010953670597076636,0.0008545099220274797
720,0.0002616728515623902,0.00023158886718733845,6.606038093567798e-05,0.003433084609985347
721,1.3433982849174722e-05,1.4953125000012767e-05,8.918747138974073e-05,0.0004921022071838116
722,0.001081734252929819,0.0006421489257812981,0.00021081647491467693,0.0004946049232483618
723,2.8935546874991997e-05,8.030988311761329e-05,0.0069808656539916795,0.0019182500190733716
724,3.92295684814013e-05,0.00036581767463679114,0.006869863807678393,7.651578140253797e-05
725,1.53614425658998e-05,0.0015980927162169566,1.2060508728015271e-05,0.00028874869155883084
726,0.00010153746032708804,1.1542812347413831e-05,0.03913343480491593,0.000460201171874962
727,1.477285003669673e-05,0.00017361021423339978,0.0021465080661775375,0.00023303441429134946
728,0.0002844798431396741,0.001921874921798591,0.0015022968845367088,0.0009107822647093967
729,1.3658203125019274e-05,0.0009400450782775093,0.0003357406158446877,0.00012437490272519994
730,0.00018989687347400867,2.7105331420911872e-05,0.0013176710147856652,0.00022481029319755628
731,1.634960937504297e-05,0.00022222140502930966,0.0006611948242185247,0.00019372304725650047
732,0.000356230232238774,0.002680650741577291,0.0010314065532684368,0.0002169984760284528
733,0.0002074179687500205,0.0012050582809448145,0.0002505976181028864,2.4338300704952522e-05
734,1.9674179077081802e-05,0.0005774070701599939,9.411310577405615e-05,0.0007057866992950202
735,0.0004136062088012075,0.0008217487697600785,0.00026692769432063796,0.00013497232437133626
736,0.000707457221984846,0.0003139971485137411,4.1798915863073507e-05,0.00028560412216191476
737,0.00020656578063953842,0.00045185910034185086,0.0014089082603453728,7.795879364027608e-06
738,0.00040165070342999376,2.1095703125020024e-05,0.00442145037078849,0.0006672640628815035
739,5.7710937499991485e-05,0.0007294017982482125,0.0007064206733702093,0.0004514017581939205
740,0.0008128558578494384,0.0006335934371949149,0.00046532871055608683,1.2279785156207474e-05
741,0.0014750421905517469,0.00010309396553042842,0.00016988582038873548,0.00014107152366640862
742,0.0010471052703858645,0.002293936035156161,0.0007466021003723167,0.0005253434963226337
743,2.4798477172821772e-05,0.00010743724441523642,9.265396499637856e-05,0.00010872624969483455
744,0.0006278356628418745,0.0007274199600220729,0.0005369498825074662,0.0001385428123473777
745,0.0004884334793089139,0.00015424802780157287,0.0002611851348877686,2.739276885979106e-06
746,0.0013348939819335646,0.00013431054687502075,0.00014906167984010454,0.0004583259773253897
747,0.0002375962524415002,0.0011339008407591654,0.00024424992179865687,7.695556640625756e-05
748,0.00024375984191901494,4.8242557525640655e-05,0.00042329527282702656,8.611759757992859e-05
749,0.00019937265777594218,0.00043381707000731377,9.647074127187672e-05,0.0012845945320130617
750,0.005765688827515149,0.00011166304779049322,0.0009410434761048438,0.0003865491790771573
751,0.00041994570159902857,2.7000976562503266e-05,0.0007112487106324239,5.423128890992455e-05
752,0.0004998102340699044,8.880044937128757e-05,0.0011294498634338407,0.0004730420703888194
753,0.0005038075408933994,0.001051307050705036,0.0042964780273439295,3.7051269531262694e-05
754,0.001178055114746214,0.0007431799621582493,0.030420640800477,0.0007501358013152851
755,0.0004928295669555035,0.0001073401947021414,0.002968977794647443,0.00020555048751836374
756,0.0007774653930663787,2.376980590825816e-05,0.00011108296966559217,0.0004281483592986854
757,0.00017416601562490546,8.084312438969154e-05,0.0006838249015806955,0.0004067024612426499
758,0.00018014019775389916,0.0008371027336121804,8.409867095944364e-05,0.0001616691017151077
759,0.00012203675842280307,1.4656131744402234e-05,0.00030769761657730175,0.0005982684955597791
760,0.0008862594528199727,0.00023679343795773272,0.002768920703888123,0.00018367648506165593
761,0.0028852825012206738,0.00023786525344842102,0.0009765179290772653,0.00014725861358642295
762,0.0003231419525148141,0.0008716295318603316,0.00042512521362289,0.0003544406051635284
763,0.0008385989456176048,0.0008277196884154854,2.4838241577121044e-05,0.0009507247467040303
764,0.0004910599212646057,0.0007848796882628876,0.0003419714431762536,2.7660293579084907e-05
765,0.0010540665969847875,3.23166809082138e-05,0.002975047401428249,0.00021892701148987687
766,0.000774751327514715,0.0003710845718384029,0.0012571782035827612,0.0004783067970276386
767,0.001907439605712809,0.010243574413299424,2.1468105316179004e-05,9.834804534926734e-06
768,0.0004334713287355184,2.9608554840110483e-05,7.778480529790903e-05,5.122414016724065e-05
769,0.003525931129455821,0.0005980110549927269,0.0011141284370423331,0.00013422316360471996
770,0.00031601730346691846,0.0006356090240478708,6.935009765621634e-05,0.00030878259849553017
771,0.00034398699188230476,0.0001843165626526855,0.00023477443313588448,0.0004300170898437645
772,0.0005240713272096251,0.00027323910141000305,0.0002462159767151468,0.00018029880905148375
773,0.0008319744949340099,0.0004991566810608971,0.0008101224403380385,6.939624977110711e-05
774,0.00013040222930905563,0.0009642619934081863,0.0002720156860351325,0.00014210105514522918
775,0.0005480741424562406,0.0005940724220276042,0.00016669074249253901,9.01994132992307e-06
776,0.0003198705062867176,0.00039928511810310275,0.0019609482421877023,1.4327930450455305e-05
777,6.62450408936427e-05,0.0005686443557740278,0.0037517700004578765,0.0006391111125946231
778,0.00012276582336419122,2.801613235472184e-05,0.01168894386672977,0.00018358402252201432
779,1.2121093750047225e-05,8.261268615634504e-06,0.0002942866401672684,0.001922954999923761
780,0.0010999459381104172,0.0009718655090331722,0.0011931087112426635,0.0004374593944549546
781,0.0023917083969113087,0.002910295097351088,0.01857093255805985,0.0005916629295350052
782,0.0015426905822756034,0.0010731477546691316,0.018141719512939455,0.006168952537536539
783,0.00010994007873536288,3.0061210632346287e-05,0.004320945625305088,0.0006415458984374636
784,0.0009308645706178183,0.0014557422065734121,0.0007929219532013517,0.000876040782928381
785,0.0007310775375367325,0.0003313570709228289,0.0030020240039824566,0.0048129301567076945
786,0.0002475319519043522,0.0010062305679320622,0.00021967890548702104,0.0006840627937316663
787,0.0011154134368898672,0.0002969762878417315,0.0010163337497711043,0.0004429712696073998
788,0.0006134749221802081,9.132225036586359e-06,0.000304773788452152,0.003204378477096433
789,0.0008444271087646852,0.0001740401954650917,8.105476570132358e-05,0.0009412730865479804
790,0.00017927468872062216,0.0005872483406066767,0.0005255156440734729,5.5733613967878386e-05
791,2.839077758780959e-05,0.0004783823242188009,0.0017366344146728973,0.001731579101562524
792,3.6728553772051176e-05,0.0003684427337646422,6.939558601380825e-05,0.0024907867584228857
793,0.0002107151184082567,0.0005867309761047329,0.00047950415992736324,0.006473785760879735
794,0.0002506927719115971,0.00046603623199454886,0.0010431653518677452,0.002986869726181102
795,0.0009917730484011631,1.2250976562546711e-06,0.00023242927742005002,9.489208984368525e-05
796,0.00045963015747062274,0.00027144955062873726,0.00039669628906244736,6.549177742001033e-05
797,2.1814491271941505e-05,0.00023573478507998787,0.0002272787895202972,0.0002249751758575379
798,0.0006670356216431593,0.002277684941291887,0.00032661091804502993,0.0002103818359374706
799,0.00022054081726074844,0.0005220071487427006,0.0005240998249053751,3.1778535842895154e-05
800,0.0008992176589967616,0.0006631058397293343,2.347509765624267e-05,5.381425857518961e-06
801,0.00031103112792958253,0.0018654695796967772,0.0004908702735901077,1.002326202393122e-05
802,7.706788635260915e-05,9.17413282394576e-05,0.000285074316024738,0.00010302404403679688
803,0.0001411012115478677,0.0006783818750381875,0.0007442230663299254,0.0009085408401489151
804,0.0002532711334230012,0.00020283304691307114,6.923999977111428e-05,3.369076156609844e-05
805,0.00014519918060304976,0.0034679879684446796,2.150195312499437e-05,2.3286933898960433e-05
806,0.0001429475784300797,0.00042472842788695707,0.000414799354553171,0.0002995709171295189
807,0.00010880664062493071,3.651236343383505e-05,9.504219055142638e-06,0.0001724114837646593
808,0.00047445207214370284,0.00010633089828489156,0.0013591060943603428,7.57020511626831e-05
809,0.0005012219924926167,0.0005031746864318668,0.07453044531250369,3.779183578491053e-05
810,0.00027407949066156204,0.00043558793926238583,0.0005063117980956242,8.702976608281258e-05
811,0.0002806940612793224,0.0033544993743896065,0.0008428953704834878,0.00017545093727117979
812,5.0952148437506565e-05,2.547680664063894e-05,0.0025886723632810873,2.2581874847411178e-05
813,0.00025802382659924567,0.0008397097558974842,0.0004761685142517588,8.669687271109797e-06
814,4.089418029790188e-05,0.000378671582222056,0.000283070369720551,2.3568613052363806e-05
815,0.0003492230072020392,0.00024450798797607127,0.00012128334045403883,0.0015471438674927644
816,7.865124511710605e-05,0.0002962225198745433,0.002705454532623199,0.0002596389064789574
817,0.00031926816558852785,0.001244218047142044,0.00021163572311401423,0.000657866348266592
818,0.0004553422241210969,0.0005641583786010318,0.04710568367004444,0.00011295410156246343
819,8.934281158446151e-05,1.4079960823081664e-05,0.008680841640472411,0.00025905492210387166
820,0.00045818121337898017,0.00011544984340663788,3.1280799865620676e-05,5.8268125534048446e-05
821,0.00013412859344479684,2.574926757811397e-05,0.0010585882606504587,0.0007754081439972131
822,1.833156585698636e-05,0.00010142540073393465,0.0006187494163511378,0.00048696474647523026
823,0.0005862197647095778,2.8115234375009873e-05,0.002760503242492444,2.9687500000134246e-07
824,0.000285347892761346,1.131075191493436e-05,0.006691780410766486,0.0002687568359375028
825,0.00011367609405516561,0.00037164054679868165,0.0011995236129757722,0.00013984566497801158
826,0.0007745619125366808,0.00020585449218745225,0.002415431602477977,5.173240280149666e-05
827,0.0004027587127684901,0.0006388225193023384,0.002433634765624825,0.00040670148468009877
828,0.00047454976654059624,0.00021192773437498635,0.0019652901954651013,0.0003757761135101326
829,4.571804809563306e-05,1.2112382888794567e-05,0.002689362442016485,3.052503967278814e-05
830,0.0001713802337646529,4.815250015258023e-05,0.008935768127441433,1.5848632812525645e-05
831,0.00014445937347414388,0.0007515821485518301,0.0017960168533325343,5.691417884827311e-05
832,0.0007044406280519611,0.00012125558567051124,0.00029826523590105816,0.0025664996490477486
833,6.53119125366866e-05,8.70159568786939e-05,5.511054992622398e-06,0.0011298105869293235
834,2.139066314699129e-05,0.001486324390411405,0.0009148557815551987,0.0004334231052398809
835,0.00054121453094489,0.0005590884428024685,0.0008627032432555642,0.0006533503322601449
836,0.00010475328063969294,5.7381443023697614e-05,5.1217460632407734e-05,0.00024480662155155906
837,0.0007398147277833659,1.8705421447767846e-05,0.00018065427780150536,0.0001524409370422333
838,0.00021344538879395866,3.0895414352393835e-05,0.000501175254821734,4.867058563230957e-05
839,0.00025419628906255936,0.0002948824062346236,0.00016607039260848705,0.00018171880912783836
840,9.495863342286873e-05,0.0007458769006729876,0.0005011218566894816,0.0002448354492187004
841,0.0002859121475219308,0.0002625790987015814,0.0005659433784483888,3.965199279778465e-05
842,2.7962265014670847e-05,0.00010338019752504659,0.00042209249877934123,0.003043299257278492
843,0.00016159667968761786,0.00033308472633369754,6.882447433470409e-05,8.421916007994714e-05
844,1.4780883789754762e-06,0.0006605099143982809,0.00043665837860095195,0.0002485475978851901
845,0.00025621023559561863,0.00012609498977660756,0.0004008982238770119,0.0012793516407012444
846,0.00012043945312498712,6.91634750367157e-06,4.842128753651552e-06,0.00018469603538514383
847,4.137535095209828e-05,0.0007335100078583029,0.0007196601943970041,0.0005757512111663876
848,0.0004177843780516943,0.00026868597412109277,5.529631042478261e-05,8.715591812135435e-05
849,5.873577880857262e-05,0.0005777991533279052,0.00010032589721683705,0.0007031586723327158
850,0.0004664623794555181,0.0006075617618562539,0.00040784966659544774,6.663301467895447e-06
851,4.8794921875024296e-05,5.481970977782322e-05,0.00015394630813601239,0.0024921421089172985
852,4.3335975647014294e-05,0.0006001921396255403,6.117335891728045e-05,0.001098356679916379
853,5.7665702819846684e-05,0.00048377062892906655,0.0005914623832699904,0.0004967672653198628
854,2.5018707275402592e-05,2.316811370849914e-05,1.0689002990739979e-05,6.155884742737759e-05
855,8.695410156258729e-05,0.00035353177452081405,0.01163351851654067,0.0014955563678740644
856,0.00010064554595951196,1.9990881919841335e-05,0.001858402107238976,0.00014495132827756235
857,0.0002873724212645923,0.00014981134796147592,0.051845628784177526,3.859933662412044e-05
858,0.00020255464935310847,7.307616806031317e-05,0.00022639906311032378,0.00013460546874995212
859,3.4614868164168523e-06,3.336133193974988e-05,0.004361515510559064,0.00019451230430611976
860,2.4037696838398288e-05,2.434113693236609e-05,0.0008593789062497383,0.00010574707031251977
861,0.0005031650009156319,0.0005104303512573607,0.0014796025390626175,1.6415195465110773e-05
862,3.20728912353636e-05,9.415462112429053e-05,0.0013227625427245729,4.2907949447637706e-05
863,0.0005222446060179804,0.0007923993301392723,0.0014846275024413189,0.001148951084136928
864,0.000270037384033259,2.544335174562535e-05,0.0011645516052244333,0.0005269814548492871
865,0.00037267012023922084,1.94766502380381e-05,0.00041660863494869926,1.0406249999997463e-05
866,0.0002888430862426127,0.0001478389053344864,0.00019585937499990694,0.0002475352048873617
867,0.0005155176162718995,0.0005039005661009961,8.530273437459545e-06,0.000514185175895596
868,0.0005244037475586667,0.00019647635841361826,0.00027179667663576243,0.00012183571243287975
869,0.0007273029251098239,0.0005080126953126345,0.00012180828094478809,0.0002212808399200651
870,0.0002821705474852806,0.00011300491142267577,0.0003457759399412312,0.00048067838859548734
871,0.00010296093750005925,0.00012002653312684427,0.00048019831848148656,0.005510476650237983
872,0.0003826191406248537,0.00033885727500914265,0.000109889923095837,0.000580836347579914
873,0.002196031402587449,0.0003031289062500881,0.0010922864074705367,0.000999648720741289
874,0.0003892229690552625,0.002418723360062031,0.0005428726959229108,0.0006568072366714466
875,0.0005570791397096098,0.0006344427814483597,0.000510427345276022,8.195943355563695e-05
876,0.00046710417938220335,0.00045290050697332747,0.00033090831756583836,0.000750649570465039
877,0.00029927879333494254,0.00010234983444209647,0.0008730035858154119,0.00044389089870455376
878,0.0001632226181029033,0.0008586030464173079,0.002685905548095864,0.00043956408214577606
879,0.00026658031463622857,0.0012897905960083207,5.206222534183995e-05,0.0007084115333557429
880,0.0011281942596436583,2.039744186400223e-05,0.00022687339782718072,8.192602539058643e-05
881,0.0005028630065918326,5.1099697113085166e-05,0.0010762200775145184,0.00022270276355745974
882,2.4485168457706064e-06,0.0003156708583831411,1.0007812500044214e-05,0.0002527245311736377
883,1.0368087768484242e-05,0.00011879611396791772,0.0006598593750000209,0.0008689373435973998
884,1.416641235360275e-06,0.0006046236133574682,4.48588256835786e-05,6.990234374999235e-05
885,0.0006191432418823155,0.0008372285156248837,7.08967590332955e-05,0.0008669940624237208
886,1.6357421875012994e-05,3.4313877105698206e-05,2.167703247067463e-05,1.6716995239301107e-06
887,0.0002153833236694025,0.0008423650493622249,0.0009247123031615233,0.00012592781257636103
888,4.767945098877555e-05,0.0009541901855466378,0.008125458095550615,0.00015507682609559132
889,0.00013677844238289052,0.0005552884082794365,0.04966674495124837,3.5009765624928545e-06
890,0.0004994341812133735,0.0008064758205413018,0.00018482649421690416,3.173905277251693e-05
891,0.0003901790237425031,0.0002045626564025136,0.0010276371870040783,5.761116218570421e-05
892,0.0009692324600219271,3.3455467223854913e-06,7.896333980562579e-05,4.3281250000258914e-06
893,3.1649414062519916e-05,0.00029471310615525965,0.0003511924219131562,4.0135976791395674e-05
894,2.591407775865329e-06,0.0008606381931303431,0.000687058154106099,0.0011755265617371335
895,4.3635704040583514e-05,0.00012731046867368135,0.0024125499572755548,0.00022371412086487222
896,0.00011676229858400495,8.418259811407052e-05,0.012733510698318535,0.0007788740720748397
897,0.00035440589904792277,0.0003128427543639679,0.0004553211307525176,0.0006216904296875085
898,0.0011833341979980987,0.0006144732418061152,7.45669784546013e-05,0.00041521037101744014
899,0.00045998468780543113,0.0003305950393677129,0.006680849683761528,0.0009072411727906127
900,0.00010367349624638246,3.577816390992537e-05,4.2462244033827747e-05,3.2091894149587643e-06
901,0.00020538931655882868,0.0003843454589843848,6.0658922195378005e-05,0.0010752144727707669
902,0.0014674904289245744,5.663070297246679e-05,0.0018797074337003144,0.0003057609958649014
903,0.0008640863113403435,0.000272204940795929,6.2867584227815385e-06,5.6018886566154676e-05
904,0.0009569983978275107,0.00018106546783438392,0.00010773757171628089,0.00023122909164427434
905,0.0014461736335755209,2.6267684936509942e-05,0.0006969963035582466,0.0012968035163879944
906,0.000595474842071544,4.073661804295221e-06,4.245058441160564e-05,0.00012815250015258363
907,0.0006695541419983131,0.00024151855468767418,0.00047166073989863834,0.0001662175979614093
908,0.00010209503936761074,0.00023874280357364213,4.968106842040938e-05,4.193679714203664e-05
909,0.00029026851654046014,0.0004336946487425209,0.030991011937141627,0.00019072679710388916
910,0.0017612248649597321,4.778223609912002e-05,0.001843386276245169,6.073157215119398e-05
911,0.0006186733398436504,0.0003436591796876217,0.0023441104288100655,3.366373062131257e-05
912,0.0007457299423218849,9.705296897886533e-05,1.0360023498557796e-05,0.00016559210968016246
913,0.0008576893959046008,0.0010232280960082657,3.9524089813214974e-05,0.00067284181594846
914,0.0007020118942261728,0.0005132989349364148,0.00032032432079310305,2.4264883041397447e-05
915,0.00017562140655517276,0.00010492675781247598,0.000380323163986179,0.0001123870992660683
916,0.00021375050735459743,1.2300048828132532e-05,0.029996951112747177,0.0005588792190551841
917,0.0007766477928160784,1.747761726374245e-05,1.40255279541373e-05,2.8688213348367842e-05
918,0.00023809666061396615,7.274511337278717e-06,0.0020094119720459875,6.688998031617359e-05
919,0.00044167871093749554,0.00034364053726189874,0.00021796232414247503,0.00024581503868100727
920,0.00042360679626464264,0.00029079372978201717,0.00034682494163514987,7.949462890629735e-06
921,0.00024236166000366115,0.0005937350196838164,0.0011948151760101154,0.00011643611335754226
922,0.0007989677963258051,4.596580123902244e-05,0.0006601148242950262,0.0003042250194549259
923,2.7144493103057687e-05,9.824710845951041e-05,5.249291038512444e-05,0.0014843524317742173
924,0.0007406275787354989,2.0524139404274798e-05,0.0001869633007049325,0.0013492680664062488
925,0.0006427005271911696,0.00015641242218009246,2.3948398590056704e-05,0.0006559311132430893
926,0.00030863117218014787,0.00015795199203489605,0.000271769590377835,0.001065461484432205
927,4.5875076293964456e-05,2.015201187138874e-05,0.0014553338279723082,0.0008191875391006623
928,0.0004236982040404883,5.5750000000011086e-05,0.03877604343795796,0.001370371328353871
929,1.8836776733406896e-05,2.7168144226159286e-05,0.0003808438282012362,0.0010586526856422997
930,9.079265594479995e-05,3.718162155150586e-05,0.008079297813415667,0.00011823303699495291
931,0.0001356474609375286,0.000378039550781244,0.000794928573608386,0.00354208631849311
932,0.0004002822837830315,0.00040548254013066034,1.1377519607553592e-05,0.0029846046872138996
933,0.00012842757797241005,0.0003383995513916281,0.0002324283790588822,0.002181097627162935
934,0.00022622841644280865,0.00026510292816157307,0.00014632494163513773,0.005220062665939487
935,8.275910186760708e-05,0.0009292161521912443,0.008138898143768133,0.0011783425197601438
936,1.9757968902580343e-05,0.000443529376983624,0.00034837564468386006,0.0006486038866042971
937,0.0004588974227904084,0.00031530250167843414,0.0006655595111846727,0.001957243183612855
938,0.0008688904876709672,0.0001761055870056004,3.754095649721666e-05,6.866874027253125e-05
939,0.0002666923027038653,6.82992591857468e-05,8.971867179871393e-05,0.0006365649223328024
940,0.00012634367370610873,0.00014009605407717154,1.3010253906246559e-05,0.0003297126197814578
941,0.0002834635734558812,0.00032561554336552826,0.00031080015563958197,0.0003991180267335654
942,0.00035916410064699045,0.00031499544906612553,0.000665213710784872,0.000535240116119486
943,0.0006561675987244936,0.00016528238296509472,3.1789394378669895e-05,3.699222564694847e-05
944,0.00078345273590095,0.00020379187393177126,7.006298828123644e-05,0.00016420523452760383
945,0.0008950315628051974,0.0004109585952758849,0.00043214085960389053,0.00123779949188244
946,0.0001787063865661346,0.0003435588684083676,0.0007590829696655289,0.0007319922065734471
947,0.00016235060501110127,0.0003591629295349055,0.00026145345687866015,0.0018136173820495279
948,0.0008318926162721588,0.00010734486389169621,8.101464843749655e-05,0.0029723250007626695
949,0.0005936683197022678,6.702666091915035e-05,0.000135414375305169,0.00028846421813964973
950,9.585238265990688e-05,0.00019177103424066857,0.012779876796722468,0.0009245144348144113
951,0.0023722420921325304,0.0005932546272277164,0.0007292955274581216,0.0015060128517149858
952,5.362500000002044e-05,4.1772949218739234e-05,0.00031879113292693906,0.0002872213096618502
953,8.870136261010347e-06,0.0002409075584410984,0.0025053939943313307,0.0003545348243713804
954,0.0002065569725036076,0.00026928076171868834,0.00042385576152798705,0.00014469531249998384
955,0.0010847541809082346,6.848441314693358e-05,0.0003615162887573379,0.000321249687194763
956,0.0005090550384520255,3.5404159545884596e-05,0.0001382844829559411,0.0021491489639280164
957,0.00032780550765996736,0.00037682570266722845,0.00016165149402622364,0.0003920631256103772
958,0.000380675861358567,0.00013261962890629057,0.00047931437492370417,0.00011806246185299063
959,0.00034344029235837116,0.0001961503906250038,9.457202148437141e-05,0.0006494159965513426
960,8.890443038942103e-05,2.9426620483453574e-05,0.000572624062538131,0.0003575713272094697
961,0.00026080431747443114,0.0007649781646728895,0.001489582275390572,5.237580108641702e-05
962,0.00028925492095952063,0.00044373171997069943,0.0006865256443023661,8.319610595693379e-06
963,2.4741230010979825e-05,6.791281127932066e-05,2.052684497830998e-05,4.0897754669233604e-05
964,3.940140533437427e-05,0.00022964699172983472,0.0002090415821075517,3.855521392820037e-05
965,0.0005416559181212933,5.609082031251876e-05,0.0004700537996292102,0.0004664639854431254
966,0.00025755191421503404,0.00042024659729000537,0.0006280849514007707,3.88974609375236e-05
967,0.0003105710372924388,0.0004132442169190248,0.0005850726165771335,0.00014218558502194692
968,2.487761688235147e-05,0.00010420964813233216,0.0010076633396148068,0.008278975078582692
969,0.00023541669845581248,9.238804626467113e-05,0.0006217697257995567,0.0015558390140533547
970,8.219939422602902e-05,0.00015469203186027055,0.0001496032028198318,0.0015529421386719095
971,0.00084955476379396,0.0002030165634154894,0.0001091710739135289,0.0011383952445983385
972,0.0013089710159300961,9.46353912353673e-05,1.4461738586438848e-05,0.001378558603286795
973,1.770474624631515e-05,0.0001988293151856601,0.02005903533172559,0.0028520585937499418
974,0.00028443234252918583,0.0002599317016602163,9.921621131899501e-05,0.0010594121475219688
975,5.5222659110996014e-05,0.00028940906143193085,0.00047112724685671747,1.5997558593761073e-05
976,3.241681385037309e-05,0.00021769761657715103,9.100439453123238e-05,0.0009312715225218481
977,0.00022373406219479183,5.590545654362067e-06,1.9650547027554083e-05,0.0034030535449980164
978,0.00044696094226840397,0.0004735405082702891,0.0014145758399965104,0.00024083772468565446
979,7.21428613662719e-05,0.0003347145881653253,0.00047984904289246586,0.0019348896579744392
980,0.00178829872798924,0.00029701953124994517,0.0005189725189208413,0.00017687468719478517
981,0.00016154480457303969,0.00024884390258784453,0.0007273671474457225,0.00019123777389524666
982,0.0007850056219101147,0.00012700296783445882,0.0007127255859374777,9.417827224729027e-05
983,3.226855468754568e-05,3.8043945312477745e-05,0.00025861248016350083,7.659895515442374e-05
984,0.0004896398782729198,0.0005457626953125798,0.0007897756633758365,0.0014002111816407447
985,0.00019963285636907487,5.088835906982587e-05,8.446224594116246e-05,5.644547843935469e-05
986,0.00023828017902377137,6.981515502934331e-05,0.0007800418949127535,0.0009256762981415579
987,0.00019798181438447358,0.00010970343780520228,0.0028517001953126363,0.00044566098594663435
988,0.000262655961036654,0.0003559380874634123,9.197546768187418e-05,0.00037789224624622784
989,2.2439048767083535e-05,0.0002836415252686067,0.0006038007812500333,0.0007381843166352081
990,0.0005494705371856924,0.00011847640991208027,0.0007903565425871844,0.0004078595809937017
991,0.0006298712663650402,6.133015441893474e-05,0.00018310013580321658,0.0001371411914825678
992,0.0006277689523696701,0.000976988925933847,0.0002418114261627446,0.00022111581993099468
993,0.00013195291614535848,4.147519683840198e-05,0.0001540493164062377,0.0010855882225037025
994,0.00026319579315187613,8.146915435818302e-06,0.00037304003906250626,0.0007451291599274078
995,6.54460878371546e-05,0.00010226087951661919,9.561458969113948e-05,0.0013310770301819463
996,0.0005421440305709589,4.026016235373417e-06,2.4861660003672156e-05,9.982585906982083e-05
997,0.000161584351539672,3.913780975342003e-05,0.004267847656249968,0.000868502450943034
998,0.0001755634469986084,6.7909393310615345e-06,0.0004973926658630621,0.0004628656349181671
999,0.001256767998695358,0.00010310253906255351,0.00037576601505280973,0.0020873120212557056
1000,0.0001646375360488575,5.030371093753681e-05,0.0003361419429778944,0.0007665287590026015
1001,0.00020435224342341745,0.0002957143363951967,0.0003583941698074312,0.0005714868068695336
1002,0.0005847959547042703,3.526259613035444e-05,0.0025224545507431186,0.00033395874977105907
1003,0.00024471727657320367,0.0003672539825439308,0.002578897655487081,0.00034099956130976086
1004,3.3380508422771437e-06,0.00015373976135252585,0.0007161660842895423,0.0014957674713135126
1005,0.0004859425315856232,1.797951126100885e-05,0.0006787188768387546,4.713117218014288e-05
1006,0.00023234595489500615,3.9380016326928124e-05,0.00016509960937499362,0.0005216915626526526
1007,0.0003402056922912239,3.8222675323470526e-05,0.0015974747076035135,0.00013041388702390679
1008,1.4387041091925354e-05,3.2677772521882367e-05,0.00018736210918424473,5.9517744064318276e-05
1009,0.00029164107131969644,0.00039289769744868037,0.0012171866502761854,0.000761622051239043
1010,0.00019640470695492154,0.00014020468902578847,0.001657185791015538,0.00024635668945319195
1011,0.00025324661540995026,0.0002266349639892227,3.523829078673259e-05,0.000303228017807138
1012,0.0003983196973800851,0.00012863089752196915,0.0006044297466278192,0.001121061689376688
1013,0.0007890930194854721,7.968171691890288e-05,0.0009885489845275052,4.121093750003609e-05
1014,0.0007423912353515205,0.0001548121871949415,0.0005105508689879708,0.0002707807617187475
1015,0.0002502389850616768,0.0002081968765258424,0.0023503324508666757,0.0001517647361755047
1016,0.0002984932384491764,8.073898315427912e-05,0.0007717442083358717,0.0005901730461120588
1017,0.00025084684371946294,0.00011817648315433631,0.0003242954788207982,0.00013292777252197998
1018,0.0006445145931244179,0.00040568554687506534,0.00029754523468021084,0.00015932876968383466
1019,0.0015797832927705359,0.00010723004150393904,0.0002733746099471631,0.00010224789047244247
1020,0.0003493385000228698,0.000645376365661503,0.00036986621093746953,3.361320495252968e-07
1021,0.0003013651123047889,0.0006326203536986276,0.00034539404296876294,6.31450195313482e-05
1022,0.00039639019203185715,0.00041158827972419075,0.00010980778312687434,0.0006838923435210697
1023,8.807543945311679e-05,0.0006323794174195129,7.20506858830388e-06,0.0001571027832031136
1024,0.000145549071311822,0.0006590346069336267,4.027675628647614e-06,0.0003274276371003075
1025,0.00011315242767336724,0.00023441015625013542,0.000583077392578158,9.847167968747827e-06
1026,0.0006204438438416023,0.0006152463684082829,0.0001006754493713115,0.0019126456432341456
1027,0.0005317066450119797,0.0003090327377318932,0.004358168437957634,0.00019481898498537102
1028,0.0007701924171449666,3.462265014594898e-06,0.0033594161043168477,0.002182604013443184
1029,8.536426830289413e-05,0.00012089429473872683,0.00022707246112825918,0.00019653402328484877
1030,0.0003218654718399171,0.0006146548461915019,0.00013443246078492912,0.004106633398056131
1031,0.00034659446620954084,5.8955429077150655e-05,0.0007061506738662234,0.001183874649047872
1032,0.0003387592716217571,0.0002536679687499809,0.0004125381736755607,0.003756819971084326
1033,0.00011733518600463899,0.00022663726806649792,0.00039734523391724886,0.00037665778350830866
1034,3.4670785903907536e-05,0.0002364635162353158,0.0017450448637008943,0.00039074055671701113
1035,6.622290039063944e-05,0.00013256410217289176,0.0006990740432739679,9.737058639527966e-05
1036,1.2424912452667912e-05,0.0009569964828490901,0.00015097509765619725,7.868782234191243e-05
1037,0.0007496817054747188,0.00041225035095229047,0.00019766421890255264,0.0001521572074890313
1038,0.0001226767482757484,0.000347517967224113,0.0002432227439880967,0.0004162266407012784
1039,0.0015204589071273417,0.00013295613098142513,2.0005868911719712e-05,0.00021167745208739856
1040,0.00038316041374209897,0.00035408582305921087,0.00030029732418060005,0.0005086153907775658
1041,0.0003683024997711672,0.0001150449218750357,1.3530498504600654e-05,0.0009181049804687143
1042,0.0003254512939453468,4.5430038452146846e-05,0.00016320589828490228,0.00015230955123896606
1043,0.0007129178009033177,9.874671936042304e-05,6.83964843749706e-05,0.0012112239055632518
1044,0.0010858721837997698,6.717285156247865e-05,0.00019834863281247825,0.00012274136734006437
1045,0.000534165684700014,5.1006370544368984e-05,0.00013374437522886915,7.580728530885033e-05
1046,0.0013503206338881118,0.00038678948974620145,0.002910734492301875,0.0001693769531249921
1047,0.0013894451627730969,4.865894317618043e-05,0.0011271821384430517,0.0004247579307556464
1048,0.001903116094589164,0.00021007202911374462,0.006269629023552026,0.0007574983787537974
1049,0.00044279152679448157,0.00018488121032726206,0.004832951923370369,0.00027774003982537483
1050,0.004754049667358172,0.0009364700775146558,0.0060077559862137045,0.0009139433975219064
1051,0.00011151318931578686,0.0004339902343749188,0.00014816084003453837,0.010933526309967218
1052,0.0005362342967987236,0.00019896980285646513,0.0036975996189117103,4.744777297971075e-05
1053,0.00018335889053347043,0.00033406343841552725,0.001160943163871705,0.0007890697479249264
1054,0.00011120508289338735,1.4558593749993513e-05,0.001766623095512415,0.0025231579093931045
1055,0.0013360281591416694,1.5458122253440302e-05,0.0010115581836700246,0.0003818780670166189
1056,0.00017091928958894157,5.552093505856853e-05,0.0001933194923400627,0.0017515362892151453
1057,0.00010509161853793425,0.0001608662490844154,0.0001687279195785506,0.0003857599220275377
1058,0.00026735729217533576,0.00022049769592298956,6.145679664610643e-05,3.843802642817129e-05
1059,0.002058897493362495,0.00021297238159174924,0.0004893772459030073,9.269824218751176e-05
1060,0.0006543037109375565,0.0009190026168824024,0.0001006649312973133,0.0001259525604247706
1061,8.16442871094149e-06,0.000371755859374937,0.0003397109766006585,0.00031277072143554946
1062,0.00019625222778309694,0.0006419012527466856,0.00025556063461299974,3.74085540771656e-05
1063,0.0011208947982789413,0.0002539049987792504,0.001137658866882258,9.490121078493683e-05
1064,0.00263931716060654,0.000648274177551264,0.0005819217090606801,0.0007640324020385536
1065,0.0003121540861128526,6.241015624999339e-05,0.0024727393941878792,0.00047988902282720773
1066,7.064342975610326e-05,0.00017362511444088323,0.0008068487892151231,0.00016316519546505267
1067,0.0008353324298858448,0.0017283623046873353,0.0007874487304687311,0.00039513853454585464
1068,0.000379957787513713,7.475421905526635e-05,0.0009799848632812405,0.0008202476177215631
1069,0.0017457927637100166,6.972980499268045e-05,0.000431379482269286,3.3181631088271545e-05
1070,0.00018157718658437635,0.0006212431640625407,7.17382030487064e-05,0.00031478463935845184
1071,0.00043507197761537655,6.383789062489057e-05,0.00015724809551241893,2.5556991577155272e-05
1072,7.877892494200927e-05,0.001055598320007365,8.148601531976581e-05,0.0008851606540679314
1073,0.0002301700592041485,0.00014442922210695575,0.00010524999999995965,0.00033320360374442394
1074,0.00013158411407465255,0.00040419257354730486,9.226261711120828e-05,0.00020094701194762625
1075,0.0001300827941893445,0.0010328565216064175,0.0230060267601017,0.00011981476593018365
1076,0.00019514306449893538,0.0007700171890260114,0.024344706756591564,0.0002834745521545373
1077,0.0007217142724991946,0.00180362351226829,0.021052124080657778,0.0011220240821840552
1078,0.0009919955406189399,0.0006582168350220501,0.0010087558765410746,0.0008065385932921854
1079,0.0004797122020721441,0.0004589189453124863,1.010882663726943e-05,0.0006247297248840849
1080,0.00045504292297360055,0.0004539247283936257,5.631266498565545e-05,0.00036711796951288125
1081,0.0004818371515274507,0.0003940435562135228,0.0014439182024000847,0.00048211228561405116
1082,0.00040080079650883674,5.0931015014643436e-05,0.0015495423946381864,0.00019522835922246512
1083,1.547432518002064e-05,0.0001475064849853002,1.109464645389573e-06,0.00023327605438250664
1084,0.00022210880565643406,0.000984627769470334,0.0002993829746245973,0.0009929072837830777
1085,0.0005016866474150453,7.744191741944631e-05,0.00058501905059814,0.002221450038909858
1086,0.00021951750087741305,0.0006087411727904741,3.404325485217298e-05,0.00017088703155514193
1087,0.0007468545255660161,0.0007005569915770862,0.00025932572460160726,0.00043456968688973074
1088,0.00030701301765446846,0.0006730808944700383,0.0011774032020568513,0.001933554023742776
1089,0.0001507643928527642,0.0010666230087279128,7.235887336736216e-05,0.0007374074020385376
1090,0.001010233991622957,0.0008815553512574219,3.4865134239216455e-05,0.00019166603469851544
1091,0.00025725570106517023,4.383132934573617e-05,8.674658203128094e-05,7.64043159484336e-05
1092,6.752084827422947e-05,0.0003907108230590387,4.2181386947630765e-05,0.00043010787200920296
1093,6.808805274969619e-05,0.0006123448410033259,0.0002702263870239112,0.0006075550384521309
1094,7.592471694946803e-05,0.00016063093566889117,0.0005467128105163364,0.004167247795104996
1095,0.00036769627571119133,3.6916717529314004e-05,2.8781330108641995e-05,0.0014327812881469709
1096,0.00016086560535428403,0.0007864060516358023,7.066160201985562e-06,0.000865419727325476
1097,0.00027380149745950697,0.000614857887268065,6.891723632815556e-05,0.003252745018005736
1098,0.00014590917968755582,9.447265624976748e-06,0.00018484295558915135,0.0012926970138550525
1099,0.0013762992572783704,0.0003971983566284328,5.641322231293817e-05,0.0015668237686155926
1100,0.003580795166015565,6.577043151853059e-05,0.00038376046466823593,0.00036166550827023666
1101,0.0011785569820404267,4.160655975343191e-05,0.0001974683027267785,2.8255096435459485e-05
1102,0.0012172922363281296,0.0004738002777099709,6.429976272580117e-05,0.0001597564239502246
1103,2.2177331924448808e-05,8.797927856414194e-06,0.000366806774139318,7.829031372065264e-05
1104,0.0010879607219695512,4.571707153323006e-05,0.003817686223029915,0.00041251968765256756
1105,0.0012348456935884267,9.240586090084853e-05,0.0001848180484771001,5.6636562347393306e-05
1106,0.0006315406837463297,0.0004650771865846417,4.735491371160124e-05,1.3289024353007759e-05
1107,0.0004177637596130302,7.813246154786082e-05,0.0018517799715996011,0.0005861136703490899
1108,0.0012408272066115982,0.0003577239837646303,0.0006536158614158663,0.0014991329307556813
1109,0.0010570007028578904,0.00033015718841561815,0.0005865623750685399,0.0004297838096619184
1110,0.0005796590414045672,0.0005406903152467665,0.022986908282757026,0.002247349998474229
1111,0.0002798972654342102,0.00022584226989743586,0.0007935551567077793,0.000642501464843858
1112,0.0004802067775726613,0.000976023986816419,0.003426051925182308,0.0006321476554870206
1113,0.00386561090850826,0.00027811621093744076,5.784649610515853e-05,0.00036643425750739595
1114,0.0005700794534683292,4.968031311036442e-05,0.0004458161578178899,1.1973945617675706e-05
1115,2.967878913881063e-05,3.8444137572378196e-06,0.004186577222824089,0.0010721015624999303
1116,0.0009583806056976378,0.0007659976959229888,3.1211772918689775e-05,1.2394374847417236e-05
1117,0.0009309825744628651,9.360427856436946e-06,0.00016087776947019006,9.940269470210108e-05
1118,5.472900390627954e-05,3.1009765625046164e-05,4.9273621082335315e-05,0.00043322265624996304
1119,0.0001221511230468746,0.00038109867095960137,1.707558488843084e-05,0.0006179792976377875
1120,9.76504878998035e-05,0.0003291573028564954,8.193577051166336e-05,0.00025367668151860694
1121,0.001170589882850537,0.0002444242935180961,0.09155188968658493,0.0006641796874999769
1122,1.3081542968770645e-05,0.0009006256256104651,0.0021880478134154104,0.0005874843177795635
1123,0.00020519189453134504,0.0001395351562500209,0.036222399772643875,0.0007765993385313734
1124,0.00047760813426969993,0.0030807050018307573,0.0004926426544189555,0.0005645100784301274
1125,0.00017790121078496427,0.00034134511566157294,0.0004667286758422485,0.0001925200195313058
1126,0.000781664062500075,6.279496002190999e-05,0.0001464710922241257,0.00011750847625730571
1127,1.888866233824059e-05,0.0006839026565552312,0.0008834592208861912,0.00032157826232908775
1128,5.876441383364768e-05,4.255433654789101e-05,0.0006926132812500849,1.7045059204063534e-05
1129,1.7767978668186287e-05,2.850585937422415e-06,0.0023502500000000667,0.00015616785049440103
1130,5.524853515626283e-05,0.0005682916412353866,0.0006709414443968795,0.0004404053916931119
1131,5.077208995819283e-05,0.00067227859497087,0.00043053703308094845,0.00010817417907711744
1132,0.0010525088577271345,0.0002527724609376422,1.046051025389223e-05,0.0002612821083069829
1133,0.00029112234401702184,0.0006680397644043093,0.0001447676925657832,0.003213684238433785
1134,0.0006555740137100348,0.0003495994567870608,0.00031536941528318465,0.00023127996063232643
1135,0.0009557885684967459,0.00015281343841555865,0.0003393346099853649,0.0022725738677976414
1136,0.0005305476951599432,9.559203338618116e-05,1.2415618896244507e-06,0.00035563234329222357
1137,0.0005554980468749586,0.0005000734786986347,0.0006171575775146144,5.417304992694105e-06
1138,0.0005512961521148452,0.0001636060943603491,0.0002358245697020623,4.459584045416141e-05
1139,0.0003828282718658849,0.00029749738311765975,8.317007446291289e-05,0.0018721935157775297
1140,0.0004916484279633306,9.180355834963743e-05,0.0001667555465699116,5.616456985476115e-05
1141,0.0012616340236663826,0.00011339128875735372,0.00010570101928718709,0.0005332572860717604
1142,0.0006402276897429931,0.00030747136688232224,2.9008438110335158e-05,0.0005816706237793068
1143,0.0001489121971130289,0.0001589953918457088,0.00011553710937497007,0.0002259269943237677
1144,0.00034462463855738153,0.0005881009368897714,0.0006611530075073511,0.0001753110542296754
1145,1.0622480392463494e-05,0.000739900787353536,0.0013808629302978106,0.0003295947265626051
1146,7.757646560669957e-06,0.000365956680297803,0.012260101036071643,0.002340619316100882
1147,0.0004949716501235815,0.0005015604705810034,0.0006976169128417622,0.001987950469970703
1148,0.0008510572071075516,0.0005144358215333172,0.00015883382797235714,0.001746346797943185
1149,0.0002512174510955689,2.041015625004356e-06,0.005177787616729598,0.00046992708969098736
1150,2.8508466720548255e-05,0.0004674941406249397,0.0002081626777648853,0.00039519986343384346
1151,0.00034690351581577786,2.2063293457162845e-06,0.002056972400665343,0.0005561452331542418
1152,1.0360116958625714e-05,0.00042961508178725226,0.0005626178703308805,0.000262651485443215
1153,0.0004122765045165281,5.186746215820851e-05,0.0038568604316710094,0.0003209352149962952
1154,0.00027459781265262305,0.0005549950408935193,0.00022693202972415302,2.266404342648867e-05
1155,4.232427787782861e-05,0.00016450515747071806,0.0009422578697204317,0.00018991474533075397
1156,0.0013100612506866387,0.00027688804626464943,0.00024417900466909857,0.00019883152389528076
1157,0.0004577525978088456,0.0011435831451415438,0.0038525013084412746,0.0009389011726381296
1158,0.0005240699615478722,0.00029121257781983126,0.0019076871070860435,0.0004103372268676308
1159,0.002406131757736032,2.037597656247766e-05,0.00015304281234745953,5.970136642460575e-05
1160,0.00028941701126103484,0.0006869994506834576,0.0038670937690735182,0.0011280596885680334
1161,0.0035580721874237933,7.413624954220372e-05,0.00016189974594114185,0.0006247655067443253
1162,0.0002042219142914218,0.0005203564453126263,0.005298935722351085,0.0005461122283936163
1163,0.0006614786338805872,3.1379699706974795e-06,0.0002511953315734737,8.09367980957584e-05
1164,0.002184328222274764,0.00036865625000000353,0.00032131388473512435,0.00023849525451662663
1165,0.00035079111289979936,0.00010494007873532312,0.00043129179763807586,0.002785207557678259
1166,0.0006880974617003669,0.0010469469146728604,4.094904327393177e-05,0.00029693683624262417
1167,0.0004919078521728426,0.0004945813484191075,0.00026414257812514957,0.0002688235740661093
1168,0.0003573915634155582,0.00015336035156244645,0.0005841697463989087,0.0003169999237059893
1169,0.0013756419925689302,0.00030797866821280625,2.4530273437536408e-05,0.00016296875000008197
1170,0.00017877171897889618,0.000892010543823262,0.000728464862823451,0.006002056034088009
1171,0.00012324515533450054,0.0002614381256103245,0.0009730624999997513,0.0038805981445313932
1172,0.001839140468597508,0.0001534960365295535,0.00019405988311766085,0.0003226867370605662
1173,0.0006622160739898854,0.00013772367095945357,0.00045568667984007157,0.003542221775055124
1174,0.00501915785217301,0.00011021222686768117,6.617904281621668e-05,7.799804687500907e-06
1175,0.0006723965625762726,0.0001903700408935706,0.00047601312255861236,3.226304626460686e-05
1176,0.004692393651962211,7.260968780517082e-05,0.00010959019470217729,0.00034693679809565895
1177,0.0004329047069549585,7.60265655517337e-05,3.2091815948460424e-05,3.8103515625031785e-05
1178,0.0007758525199890206,8.665185546873289e-05,0.0005244542579649962,9.333976364140522e-05
1179,0.0014252802352905582,0.0002019225769042311,0.0002108240242003739,0.001398433200836213
1180,0.0014171668357849407,0.0007704430847165692,0.00034535767364500785,0.00011772994232179317
1181,0.0006264194335937818,7.647269439702475e-05,0.0065906374797823665,6.0029296874947786e-05
1182,0.00019959308624270357,0.0028887674636838964,0.03428893525314343,3.306152343744974e-05
1183,0.00025768652343747574,0.0004583915252685429,0.0056993370723725035,0.0007363474807740656
1184,0.0003317928123474168,2.2579841613689444e-05,0.013213751092910822,0.000192803710937513
1185,0.0002935500011443714,0.0001352008972169373,0.004131021581649451,8.489765167212336e-06
1186,6.691529273983622e-05,0.0004206213302611662,1.1221982955950133e-05,0.001511928535461384
1187,4.8421386718755776e-05,0.000537567306518553,0.002340851259231604,8.233744049069685e-05
1188,0.0001627253322601535,4.336257934570658e-05,0.00042701385688779343,0.0005308750190735261
1189,0.0023316140232085333,9.904906463620473e-05,0.0002040577831268275,0.0004939782028197571
1190,7.937273406987602e-05,0.0007647414474486675,0.00036457746124267685,0.00015859658432010914
1191,0.00035624462890623826,0.00023313527679451947,7.716664886470779e-05,0.0001220465431213601
1192,0.0009672168941497218,0.0008068067169189068,0.0007855037689210251,0.0008539342575072573
1193,9.353572273252359e-05,0.0004004514846802548,0.0005332814350128475,2.6820487976091156e-05
1194,0.000963738086700459,9.560261535637237e-05,0.001459808897018661,0.006924363243103473
1195,9.423720741275391e-05,7.842980194090003e-05,0.0002539206733702721,7.568160247801185e-05
1196,0.001174495878219669,0.0007049170684814395,0.0005598648529052353,0.001660159648895192
1197,0.001579516132354732,0.0004971910934446765,0.0018636527347563833,0.003077743614196831
1198,0.0011593272266387988,0.0007677809753417293,0.002790495223998762,0.0033598585357666982
1199,0.00026612240219121234,0.0002232792968749285,0.0007201692390442098,0.00037567951202387
1200,1.2113613128660425e-05,0.000614284416198811,8.000000000004239e-05,0.0004090821075439236
1201,0.00019407478523257636,0.0002258052749634528,8.346247100834616e-05,0.00013497523498533058
1202,0.0004944825000762979,0.0007783436279296861,7.877212905879178e-05,9.388046264648002e-06
1203,4.024861335754803e-05,0.00038429949188226333,0.0003998256053924408,3.3166072845466246e-05
1204,2.815367126468034e-05,0.00021241328430182956,0.00025914697265619303,7.013308715818335e-05
1205,0.002444604257583541,0.00019414843749995602,0.00037000595664972067,0.0008741941604615153
1206,2.7894042968737883e-05,0.0005067659759521983,2.8559570312398576e-06,0.0009846275787352807
1207,0.00010004777336123859,0.0003408506622313927,0.00029566073226932254,0.0010018685531616178
1208,1.590128898624968e-05,0.0006037136688234193,7.57255077362089e-05,0.00021147095870973338
1209,0.00025184382820125976,0.0001593710174560739,0.000936461181640455,0.00024063105392459376
1210,0.0006793519344329936,0.001456857498169221,0.00019111070251460224,0.0013210149803161814
1211,0.00014050419998172525,0.000569107147216811,8.816666030881436e-05,0.0010475156440734037
1212,3.880527496345064e-06,0.00020306890869138008,0.025803715450286886,0.00018385871124271304
1213,0.00021364955139155432,0.0012263329315184723,0.04496688000106811,0.00037626004028314564
1214,1.2010976791373238e-05,0.0004791712112426908,0.009797687774658358,0.0005472137107848978
1215,7.820730400086814e-05,0.00036334605407716924,0.002140372966766488,0.0010129339065552433
1216,2.466543197632326e-06,7.709562683100226e-05,0.0004918642578125192,0.0007903638687134373
1217,0.00021746798896790914,1.3986328124942928e-05,0.000163605682373064,0.003388722755432024
1218,8.287548828126634e-05,0.00015564277648926893,0.004971702968597096,0.0002953225784301462
1219,2.9231836318978963e-05,2.7389450073632688e-06,4.292937469481182e-05,0.00013897136688245404
1220,0.00018863687515260766,3.4727966308606294e-05,0.00019273535156241953,0.00039629285049452476
1221,0.0013692514457702154,0.0006471390228270493,3.8201660156217515e-05,0.00019137417984018594
1222,0.00011568505859377393,0.0005644167938233584,0.05535616027355197,0.0005904453315734174
1223,9.427464866636873e-05,0.000204443397521937,0.000671593329429599,0.0006696930274964083
1224,0.0003922070503235448,4.878204345694901e-06,0.004841794306754916,0.0007772462501525781
1225,0.000465239862441982,0.00033060222625723597,0.0005307184371948403,0.00030026447296148363
1226,0.0003795043945312279,0.0007166557769773851,0.009831751142502093,0.0003394973258973156
1227,0.0002859661521912323,3.6877746581771284e-06,0.0004686212501525177,0.0005378745117186399
1228,0.0009364339056015132,2.4032264709438742e-05,0.005233569619178842,0.0006129376373290907
1229,0.001557025332450906,4.062812805287547e-06,0.007817191113471952,0.0002434648437500045
1230,0.0001406922369003523,0.00022473601532015404,0.003216240156173653,0.0010045781250000282
1231,0.00037272712898250116,0.00012160710906974174,0.00036056191349023454,0.00041453074264538543
1232,0.0005233593263626142,0.0007473550796507077,3.7856650352484016e-05,0.00021235841751093558
1233,0.000853052959442182,2.4456443786665075e-05,0.00020299512672420877,0.0005596367187498233
1234,7.185253906249414e-05,0.00039811906433090253,2.128522491455683e-05,0.003719013435363922
1235,0.0003062952146529992,0.0006713962097168822,2.540039062500274e-05,0.000194864120483334
1236,0.0007911368360519332,0.0003970363311767334,8.247675895689461e-06,0.00013952052688596508
1237,0.0006152048339844097,0.0002285955047607172,8.947257804875708e-05,0.000591815917968705
1238,0.000477555830001839,0.0004279007797239403,0.0003114772653580276,0.0003638560943603482
1239,0.0008263662986755815,0.0017693224639891007,0.0002544499998093058,3.8506484985342624e-05
1240,0.0007183762598037905,0.0004893550415039398,0.0006112341012954946,0.00011150343704224685
1241,0.0010465189161301149,0.0013296478500366084,0.0010122547073363418,0.00042743550872799846
1242,0.0010779135351180551,0.00035956300353991513,7.310879898070181e-05,0.0006583730087280992
1243,0.0009819311523437274,0.0001600616760254011,0.0006142387304305401,1.1965293884221776e-05
1244,0.00024353784179691822,0.000911903869629132,0.0008070211620330865,0.0032467596282959492
1245,0.0003569330663681053,0.0003176523818969325,2.355660152436241e-05,4.712695312497978e-05
1246,4.35050392150374e-05,0.0003840421066282347,0.0001791033105850472,0.00020026974487306995
1247,0.0006493106346130767,7.728167724618778e-05,0.03671495805740336,0.0002363215637207389
1248,0.0005046311330795828,0.0005875997619625989,0.012652002031326418,6.956703186042443e-05
1249,9.789101600650577e-06,0.00027441300964330535,0.0013008674716948419,6.342775344839131e-05
1250,0.0008321956539153908,0.0005515533599854887,0.0010315301761627922,0.0003425058593750773
1251,2.507397460939494e-05,0.00032843312072754996,0.0005940849609375159,0.00183437647485726
1252,4.902099609361735e-06,0.00027690155792235314,5.9737401962281264e-05,0.0010920887694358906
1253,0.00031722608375546517,0.00029730726623535436,0.0008101078224181804,0.0037287381739616503
1254,0.0008825763578414505,0.00030558406066894835,0.0006555864257813204,0.0004080168848038187
1255,0.0008570523338318239,0.0038560264053346615,0.00044909481430069874,0.0007512419824600863
1256,0.0005287929687500825,8.240956878656265e-05,0.0003480232429505064,0.0009029810447692897
1257,0.00030339334964760606,0.0001045426177978151,0.0002686774902344008,0.00019012817382810127
1258,0.00019515943336489847,0.0011981717224120929,0.0636490726671224,0.0004231682620048517
1259,0.00028224014663694527,1.7422378540069025e-05,4.390869140362839e-07,0.0007338537597656294
1260,1.3813271522571225e-05,0.0005691659774780831,0.001372225039959038,0.0009466726074218468
1261,0.00030938720703125233,0.0006494134750367154,0.0013236564588546087,0.0003975615921020628
1262,0.00022951464843752313,0.00021206738281250208,0.00015592219924928595,0.00013917431640624346
1263,0.0012278657321930658,0.00020384288787850323,7.768727111815988e-05,7.658394527435851e-05
1264,0.0013564034786225322,0.00014530335998539176,2.1910035133333605e-05,0.0002247835545539755
1265,7.439677715306975e-05,0.0013367178497315252,0.00046059166908259916,0.0002734333887099885
1266,0.0005284173240661395,0.000350934608459406,0.0002597809238434288,6.421901369097053e-05
1267,0.0006061302051545041,1.58922653198575e-05,0.0006156420078276929,0.0002165773534774227
1268,0.0023565795898438683,5.821125030521493e-05,0.0005035114669800049,0.0005575862107276855
1269,7.188733482359603e-05,0.000318242889404067,0.0009821464843749407,0.000239506953239463
1270,0.0007042603025436585,0.0005837798843384373,3.141076660159492e-05,4.2647480487832885e-05
1271,2.3905927658050317e-05,9.190429687512303e-06,3.798245811462219e-05,1.0396484375006066e-05
1272,0.0011123266315460488,8.138867187496503e-05,0.0003715644865035966,0.0027571898040769727
1273,0.0007994560909270474,1.7649063110364116e-05,0.0002484390821457097,0.0064822930068966925
1274,0.0004861730175018859,0.00010241921997069045,0.04631878765678389,0.0013620408592226257
1275,0.0007750377244949584,0.00028738121032712455,5.2935859680252055e-05,0.00024104197311396934
1276,0.00022045574188232775,0.00023287328338627653,0.0008027153024674116,0.0011456776390075818
1277,8.232438468931462e-05,1.1095428466776566e-05,0.001028076210975686,0.0005613720703127642
1278,7.371792984006113e-05,0.00027851652526861645,0.0007194586229324981,0.00026356452941891543
1279,4.5162265777547694e-05,0.0002644385528565036,0.00010637290000917056,0.0007503341407775042
1280,0.0011858841800690462,0.00015823831939705795,0.012652276973724435,0.001771988067626942
1281,0.00098030532264709,1.8457145690974235e-05,0.010934993202209434,0.0025349101562498633
1282,0.0003128391695022182,0.00022188085937485097,0.00268926169967677,0.0005305908012389826
1283,0.00047737052917476143,0.000245970741272074,0.009258586208344265,0.0001850347251892548
1284,0.0002989702739715566,8.275281524649548e-05,0.002080019512176665,0.0006353714447021567
1285,1.1320957183828546e-05,0.0004022191009521943,0.002459243144989541,0.0012344155273436937
1286,0.00039471502876274974,2.9300837516766548e-05,0.0021678656616209427,0.0014267405662537066
1287,1.3960039138848238e-05,0.001494752031326286,0.001036229316711218,2.9411521911646764e-05
1288,0.0001474839258193935,0.00017534656238559176,2.914218902549185e-06,0.003569135272979805
1289,0.00010863035202027684,0.0009285893011093546,1.3556442260786772e-06,0.0006338156623840403
1290,7.516097640990237e-05,0.0003860206441879238,0.0002405626754761215,0.0004833849029540109
1291,0.0029237633008956623,0.0007062582502363927,0.0006363994522095717,3.679492187499306e-05
1292,0.0015314243164063876,0.0003063427906036703,3.7263008117755687e-05,0.0005810369529722444
1293,0.00018289237308502399,7.479256248474419e-05,5.2212539672990704e-05,0.002352313770294315
1294,0.0005488647460937202,0.0008350346488952725,0.0005891809005737639,2.8987129211339923e-05
1295,0.0011442380180358906,0.000380712890625001,0.00010870535278319889,0.00019036540985110982
1296,0.0006965536718368496,0.0015203514823913119,0.0001433232421873865,0.00021732794952397772
1297,0.00020143481445311162,0.002986133125305111,1.7160644531283656e-05,0.0007994584197997876
1298,0.00037619486331941416,0.0010372071094513107,8.87533187868769e-06,0.0007390174026489401
1299,0.00033712499999994803,0.00012106310558319208,0.0007525100593568111,0.004332206542968988
1300,7.091795921326809e-05,0.0004115057325363184,0.00010282925415047921,2.835267639156023e-05
1301,0.0005601706638335524,0.0004989871721267474,0.00011011425781259344,0.00019235074234014808
1302,0.0006595223731995145,0.004728246183395363,1.071500015259447e-05,0.0002582054862975645
1303,0.00015451953124999478,0.00015101180648807616,0.03201657355499368,0.00010600005722050386
1304,0.00011084780311583016,0.0009498514337539349,0.03879487312698545,0.00079978486251828
1305,8.016578102111291e-05,1.3410046577455084e-05,0.0010438991012574927,0.0001083133392333689
1306,0.00045409811496735953,0.000847251349449184,8.956054687518818e-05,0.000649440879821635
1307,4.687670898438195e-05,0.0006482057580948605,0.0012590828094480595,0.0005754072074891015
1308,0.0005218338088989373,0.01057998903369921,2.0497344970715114e-05,0.00010781640624996838
1309,2.638384723663684e-05,0.00045261662101743515,6.311523437615217e-06,0.00012152140808109607
1310,0.0006970815525055092,7.337930870057399e-05,0.0016080297851561371,0.0005279556655883905
1311,0.0001826458396911662,9.353873062134101e-05,0.001638571563720809,0.0005283886909484644
1312,0.001055195263862644,0.0003115804300308577,0.0004160768356322654,0.0004790413475036888
1313,1.397998046875104e-05,0.0008438605861664042,4.4650390624992226e-05,0.0004984330863952775
1314,0.0020941664161680936,0.0005564171447752911,1.4842128753650112e-05,0.0004983239059448727
1315,0.0004967488279341996,0.003533993154525792,9.493070220951154e-05,0.0006638107223509996
1316,0.00033125435543058287,0.00021285742187500636,1.8853240966783742e-05,0.0002774478721618054
1317,0.00019944189453125302,0.0003201735191345359,0.00012239421844469244,0.00011454066467295812
1318,0.0004903839645385596,0.0010168994140624262,1.2243125915564789e-05,0.00013127050781243474
1319,0.0006442403125762716,0.0010098851366043542,0.025113186874389258,0.00013081746292115034
1320,0.00014556505870816808,0.0030951633729934987,0.02924869610404999,1.9804687500020433e-05
1321,0.0007162583007812241,0.0005843779592513942,0.00024770840835573884,0.00011214941406249264
1322,0.0005666188278197283,0.00022713311195375572,0.00015433625030520997,8.78781623839748e-05
1323,4.5477421760589606e-05,0.0008434932661057392,0.0012132357234955265,0.0006154840049743259
1324,4.062627983093219e-05,0.001047527508735656,4.266679763783288e-06,8.037601470953237e-05
1325,0.0004047825098037507,0.0009441697950362865,0.0012567118167877073,0.000127906093597459
1326,9.872920036331731e-06,0.0006073467578888074,0.00038729134750370653,9.609343719481917e-05
1327,0.0006231411132812809,0.0015586426267623686,0.0011343335933685036,0.00019685191345212232
1328,0.0003693869047164512,2.6883254051236598e-05,0.0006966851558684998,0.001029667617797976
1329,0.00030278526401517015,0.0008658646793365478,0.0002165057029723945,0.000409298614501993
1330,0.0004876403808593206,7.670734405532957e-06,8.008651351926787e-05,0.00010068492126462345
1331,2.667529296874268e-05,0.0008005109958648723,2.3658359527661958e-05,6.799999999998618e-05
1332,0.00044222872066498593,5.261095714570133e-05,0.00026745849609382004,0.0004085434570311895
1333,0.0003264154100418245,6.389980316157398e-06,0.0005750796089171494,7.679074096673999e-05
1334,1.0802927017167353e-06,0.00017984147453309115,3.0025878906248034e-05,3.241210937500773e-05
1335,8.509000968927305e-05,4.8864706993107075e-05,0.00013128108406071801,0.00010294839859003991
1336,0.0008409784374236753,0.0006099753513336315,9.9778614044419e-06,0.0004113099212647153
1337,0.00022325969696043455,0.00025493854522710263,0.00010901074600217021,0.0001264142379761634
1338,8.861002922051419e-05,0.00024392465400696628,0.0009157239427566722,2.1492694854744168e-05
1339,8.43752956391059e-06,0.0015913181133270042,0.014240633480072302,0.0006681274604797364
1340,0.00011088184547422226,0.0003637247066498239,0.004524288586616403,0.00021634816360475734
1341,0.0001618789844512554,0.00029665234565735805,7.174312591560722e-06,8.125920104981487e-05
1342,9.588810539244228e-05,0.00039991266822808516,0.00015221989250178733,9.479974746707893e-05
1343,0.0004759995508194139,0.00022573107433314122,0.0005608513641357076,0.0002749204101562778
1344,0.00022052986335753104,0.0005748203163147756,7.980541706091389e-05,0.0007353417968750685
1345,0.0010958854494096725,0.0002123800411224557,0.0008546763381958661,9.807894897462904e-05
1346,5.827457046507388e-05,0.0013505661230086804,0.00015921278285978098,1.1275314331094766e-05
1347,0.00026349937438963707,0.0007888656253813938,6.901098537449517e-05,0.00039847429656979976
1348,0.0003916798143386743,0.0014312688026427807,0.0006315721063614087,0.0003667058563230117
1349,0.00030509472656250233,0.0013574034805298037,0.0012264273757934669,0.00034532430267321244
1350,0.00013605517578124855,1.6337031364441686e-05,0.00012829146766659926,0.0008382708587646167
1351,3.6334433555630214e-05,0.0003242001171112521,0.00022956253337860463,0.0004275858612062793
1352,0.001454873564720138,0.0002758955469130859,1.3875041961683563e-05,6.135699462889368e-05
1353,0.0006674751291274513,0.0001039032907486031,0.0002349359512328529,7.001691436779818e-05
1354,3.0088669776900724e-05,0.00013695646476747029,0.00011031607437129408,0.0001256249999998953
1355,0.00024376468753819876,0.0004210688476562683,0.031205684123993018,0.0004109680480958028
1356,0.0042652823724748405,0.0020477358655927756,0.0002638866004943507,0.0004305532836914531
1357,0.0012141977148056107,0.0013260044746399983,0.0033200384178161384,0.0001654417572022239
1358,0.0006925908393859722,0.00026927130889895206,0.0014744254875182728,0.00010673297119142986
1359,9.032852554325657e-05,0.00027645540046689553,0.0005698116989137148,0.0007528028488160069
1360,0.00026892664051054424,0.00017694613265986718,0.02601552126693728,2.159472656246634e-05
1361,0.001596583369255047,0.0008057715234757365,0.00039090687561035175,0.00024149472808834672
1362,3.89054584503237e-05,1.7720449447631703e-05,6.827312469487837e-05,0.00018308535003661903
1363,0.0005834852056503624,0.0010336208868026646,0.008629646251678388,0.00017500230407716888
1364,1.0693027496351696e-05,0.003177952150345121,0.005228962715148949,0.0005031887893676611
1365,0.0007051166601180392,0.0004721367263794161,0.0003835821075440057,0.0005591630477903649
1366,0.0006587332906722729,0.00047441837882991996,0.00021816238403322955,0.0006858720321655146
1367,4.240226745757351e-08,0.0012184737596511446,0.0015782705459594538,0.0011543423843382115
1368,0.00038694763660430715,2.093671798711483e-06,7.22541809081754e-05,0.0007531432800293287
1369,0.00011446374797820335,0.00015590022468569667,0.00014661956787105003,0.00035075609588631167
1370,1.6763388633678324e-05,0.0001080269823074115,9.4248046875044e-05,0.002320261253357083
1371,7.639430618288341e-05,0.00039256632041920425,0.00020428644561771954,0.00036822425842284145
1372,0.00033046109580994997,2.2341884613030385e-05,9.855056762686846e-06,7.740906524664117e-05
1373,5.488631820678036e-05,0.0002924504394531605,0.0009086254501342852,0.0002153903121948953
1374,0.00015148946285247603,0.00015309123611451767,0.0004834672470092925,0.0006109201965332643
1375,0.0008103139648437097,0.0004945448865890408,0.00024189644622800243,4.258925628661582e-05
1376,5.720033168800157e-05,3.208660125734239e-05,9.407464599615729e-05,0.0005237399215697404
1377,0.000271457187652635,0.0009194379787445333,9.011923980714576e-05,0.0005785530471804812
1378,0.0008211176090240483,0.0007700675487518359,0.00012072035217295362,0.0008479094543456497
1379,1.811146450043001e-05,0.0006277715120315682,0.00016753777313239425,0.00011902656555175729
1380,4.779911136625573e-05,0.00038545015621189977,9.750585937500144e-05,0.0007371066818238271
1381,0.0012082688484190368,0.003032091328620874,0.0006515302543640477,0.0006304046096800375
1382,0.0008455258884428951,0.00015900425720212516,0.000880295429229565,7.223765563964282e-05
1383,0.0007195745315551645,5.743283271766963e-06,0.0015357927551269115,0.0005860331649780723
1384,9.381118202212341e-05,3.531070899966106e-05,0.00011521160125727206,3.8954063415540146e-05
1385,0.0001748769340516468,0.00017363138103479672,0.0009600555076600183,0.0002514196472167654
1386,0.0009184469337463865,1.4727207183827935e-05,0.00023606058502200958,0.0003335316390991413
1387,0.001464370918273976,2.8019941329966297e-05,6.929367065427336e-05,0.00010482128906243706
1388,0.00014461718750002352,2.4120429992699412e-05,9.60016021728656e-05,0.0003922640609741541
1389,0.00023288441467280544,5.366588878635186e-05,0.000569625625610274,0.0004647205047607575
1390,0.0007329203910828145,0.00036843453121188405,0.0005102457618713671,0.0004966293334961612
1391,0.0005681736717223588,6.015333938601327e-05,0.006364729179382556,0.000971183708190928
1392,0.0013083372650148186,0.00047489648437500683,0.0007063396186828889,0.0001351431655884243
1393,0.0012418571777343152,0.0003830317087173968,0.000714066738128687,3.202679443352288e-05
1394,0.0017820724811557478,4.4044933319118714e-05,2.030468749991302e-05,4.522081756596478e-05
1395,0.0008741226367951337,8.528516578674042e-05,6.343105316124523e-06,0.0005889543762207168
1396,0.0005576951560973173,0.00045989575195310567,0.00016727507781984878,0.0001716916427612352
1397,0.0002639907226563061,0.0003042101659774588,0.00038547200202951055,6.549929809555679e-05
1398,9.065429687501905e-05,0.0002225598106383988,0.0013864641017912781,0.00014753160095218987
1399,5.40722560882689e-05,0.0007354870662688845,0.00027892292022713367,0.0008161182403563762
1400,0.0029414511127472186,0.0005442047500610855,0.0013494533691406976,0.0014210775375366148
1401,0.0004594851169586567,2.2300214767430938e-05,7.685171890267144e-05,8.339183807368056e-05
1402,0.00043617545890805236,0.0008744828319549848,0.048229677772521753,5.059410095225038e-05
1403,4.4453281402570404e-05,3.897419929526381e-06,0.014620991714477736,0.00010245613098142858
1404,0.0010919474315643058,9.211748123159808e-06,0.07000887367248447,3.624078369140816e-05
1405,0.00017630495262144195,0.0001421796875000259,0.0015894778137204827,0.0008595045318603826
1406,0.00010486141586302952,0.00022581240272521815,0.006363394653320503,0.00010101925659172591
1407,5.916040992739286e-05,0.0003509912500381834,0.00677067496490498,0.0001685899200439789
1408,0.0003083756923675517,0.0002980126953125138,0.002222920623779126,0.0003810362472533634
1409,0.00035188160133359003,0.0001554712104797373,0.021954436286926424,0.001376667190551731
1410,0.0012039109764100655,0.000133183036804207,0.0006230910949706385,4.332320404054786e-05
1411,0.0006360241012572323,0.0003929529685974291,0.0003268309326171819,0.0007685332031255333
1412,0.00045294419860827777,0.0007596112308501969,0.004119278945923402,0.0004023082046507599
1413,0.0009171488494872374,0.0009074383792877229,0.0016011555099488355,0.0026332089843748288
1414,7.874745941165781e-05,0.00023298261833190728,0.0019021436691283658,0.0003809968338011681
1415,0.0021592156829834124,0.0003440802154540666,0.0013458472290040304,0.00046679714965824757
1416,0.002368250293731512,0.0012758071479796597,0.003980195198059278,0.00041444605255139104
1417,0.010491647697449088,0.0005991374607086106,0.0007322294540404808,0.00030550453186037655
1418,0.00031496712875369177,0.0004951843948364572,0.0014321335601805234,0.001893507698059181
1419,0.00018365890502930574,0.0003008952541351461,0.002638954925537039,6.275289154053317e-05
1420,0.0006271894149780563,0.0004677408008575777,0.0013890904693601245,0.0013767927703856818
1421,3.524908065795767e-05,0.00022811970710753324,3.30381240845475e-05,1.2618988037137778e-05
1422,0.00018532388687124077,0.0008594958400725873,8.996340179447495e-05,0.00020601492309565725
1423,0.0013234581832885501,0.0004821587104797372,0.0008146624984741124,3.1853866577130036e-05
1424,3.699076080318393e-05,0.0005753460540771536,0.0013366978149412716,0.00031404320526127143
1425,0.0005741171302797133,0.0002662377929687624,0.003191029533386381,0.00010215589904766489
1426,1.6203125000008236e-05,0.0019084626941681243,0.0016491880493165753,0.004160754295349166
1427,0.00018122882843028094,0.0018404078121184997,8.432226562498626e-05,0.00027162499999989993
1428,6.71096878051363e-05,0.000623373632431033,0.0056435879669187484,0.0006860459365844196
1429,0.00019297150421133667,9.864916038517123e-05,0.000784856994629012,0.0004890751953124718
1430,0.00027984441375735467,0.00011823373031613129,8.327210998528263e-05,0.0013379336700440978
1431,2.1472656250006255e-05,0.0008539403514862976,0.0003553281631470237,0.0005568692932128636
1432,4.949468612665397e-05,0.0009721743354797236,0.0006005036392212605,0.001583539024353093
1433,0.0007732581634521319,0.012350247695922903,0.0007191168365477817,0.0002390221481323236
1434,0.0005137319335937798,0.0004133116798400935,0.0007695504226683269,0.0016447465591429404
1435,0.00031636130905152073,0.0004717101955413666,0.0006931323013305857,0.0013777593765258254
1436,0.0002396537322998385,0.00013070248031620587,0.00020378871154799627,0.0003209536743163781
1437,0.0007558440246582795,0.004062794355392436,0.0002830940628051765,0.0006109733200073364
1438,1.27063865662328e-05,0.0015359103717804035,0.0003204541778562602,0.00030970214843745934
1439,0.000598280429840081,0.001187787616729647,9.299906158441908e-05,0.00014435050964351664
1440,0.0006502306251524214,0.0005532506446837659,0.003415056678771925,0.0005364863662719817
1441,4.195197296142186e-05,0.0006977654113770513,0.0001166933212280299,0.00047159632873524385
1442,0.0005011132431030647,0.001244197948455754,5.7870429992620415e-05,4.583015441880552e-05
1443,0.0011269965820311797,0.0003040698242187695,8.442679595952318e-05,0.0037481318359376264
1444,0.0007863535156249956,0.0005464465427399873,0.0001658870315551602,0.0005036723632812419
1445,0.0006692538871766432,0.0003072966403961466,0.00012190624999997898,0.0004251915035247986
1446,0.000316300819397032,0.00410092730522157,0.00019105543518060597,0.0008439715423584144
1447,9.315992355347329e-05,0.0011099585151672622,6.192620849617146e-05,0.002462329589843618
1448,0.00013694156265268515,2.3825195312536953e-05,0.00015546679687502326,0.0002373970317840584
1449,0.00020880496215830397,2.6852773666372215e-05,0.0011315872650147919,0.0011208961334228849
1450,0.000682252403259339,0.0003849057807923312,4.3886756896937236e-05,0.0009562286911010743
1451,0.00017132910156248993,0.0005387727546692028,5.360687255864664e-05,3.413761711124136e-05
1452,0.0010753051567078853,0.0001434477348327534,0.0005996630859375707,0.000977332284927375
1453,5.5808944702138957e-05,0.00045563218688966583,4.70696487426822e-05,0.0007436799411773946
1454,0.00066144013595586,0.00015862433624269117,0.0010685087127684325,0.0006130845890045272
1455,0.001295319610595842,0.0012105785350800917,5.303980255133197e-05,1.2334804534914778e-05
1456,5.419677734375581e-05,0.0022080885734557785,0.00010871945190429343,0.00026486433601379406
1457,0.00036559992218037436,7.346542930606397e-05,0.00022826046752929242,8.052753448464872e-06
1458,0.0004174212493898173,0.00015679304695130272,0.0011085007781982564,0.00011354273414613382
1459,0.0001490483779907511,0.0011120575580595982,0.00011852667999271713,0.0002455983791351321
1460,0.0006421091423035898,0.000847415996551446,0.0003419538269041955,0.0002760164260864104
1461,0.0005656238861084092,0.00025809810638429927,0.0010679850769043401,0.00027418222808835824
1462,0.0005524184570313362,0.00019783226585384637,0.000455854377746543,0.00046464630889891863
1463,0.0008206984176637108,8.23617172243108e-06,0.00011202148437503115,6.115968704223294e-05
1464,7.615882873533807e-05,0.0003492166213989936,1.0759765624971648e-05,0.000705546327590948
1465,0.00030626132583611547,0.0004311284179686655,0.0003050448074341775,0.00023976617240905923
1466,0.001027898067474441,0.002033614316940272,4.986097717291089e-05,3.951124954223851e-05
1467,0.0008129635543823837,0.0003523983592986638,0.000317981407165526,0.0005435213470459541
1468,4.633827209449016e-06,2.1962909698493913e-05,0.00022963085937485105,0.00015088646507260652
1469,6.450000000002726e-05,0.0010712382812499736,0.01074149703216541,6.632714843746779e-05
1470,0.00034225048828112647,0.0015451096496581984,0.03738504855346843,0.0005426497459411964
1471,0.0006213109588621446,3.979501914978836e-05,0.04896597206878719,4.3555723190296296e-05
1472,0.000551469257354554,2.9119960784893848e-05,0.000756321090698355,0.0005774488277435161
1473,0.0002772591590881325,0.00032579050827023684,0.0007159378128050858,0.00022851736259460806
1474,0.0006033586311339721,8.409531211851501e-05,0.002196228515624935,0.0007861079101563079
1475,0.0012809654312132051,0.0004794878330230748,0.0012372931976318766,0.0005113291797638031
1476,0.0007987692565918977,0.0007300266399382762,2.8830116271988846e-05,0.001044264238357613
1477,0.0004756826171875735,0.00040161416053776256,7.386367797837259e-06,0.0006643426952361523
1478,0.0004247610931398076,0.0007647695312499592,2.9581832885731138e-05,2.592984390258897e-05
1479,0.00010867960739141807,0.0006340554504394524,0.048516068473815926,0.0008909762687682636
1480,0.00048424707031250694,0.00019381576156617486,0.02465198793029806,3.902880859375377e-05
1481,0.0012959906272888527,0.0006840171680450571,7.6895195007252e-05,0.00016967869186394107
1482,0.00010206070327758203,0.0007312781066894669,0.001238299995422264,0.00017823984336848617
1483,0.00044386894607527795,0.0001255110168456945,0.01671748879241904,6.613400459290006e-05
1484,0.0006979837875363652,0.0002462899799346641,0.0014411387481689426,8.11895503997876e-05
1485,0.0004415868377684162,0.0012002376956940122,0.002038726135254199,0.0009598888282776061
1486,4.231105422981192e-05,6.27168159484733e-05,0.0011364544143678589,0.001942019531249927
1487,0.00020339707183839704,0.0017585825004578272,0.0001806523818969729,0.0002548129100798985
1488,0.0006464513092039833,0.0002102358398437908,0.014604224060058938,0.001836056035995644
1489,0.00012013917922976502,0.0010092370700836694,0.0005545830078124816,0.00028896496009824804
1490,0.001506812850952053,0.0008192035350799642,0.0005215878906250706,0.0005479068756102812
1491,0.0005741588668824213,0.000158084003448487,2.4743164062537214e-05,8.218765640261614e-05
1492,0.0017065957794187723,0.0003330556640625307,0.00011875324249270573,0.0002524257812500062
1493,6.87753906249303e-05,0.0008238112297058637,0.0005498915252685985,0.001019709491729786
1494,0.00043291613006591815,0.00029628372955325044,0.00038121320343011584,1.9315448760997432e-05
1495,0.0014466817169189834,0.000536237617492571,0.001652233360290453,0.0005049498634338632
1496,0.001007218788147071,1.8604492187485504e-05,0.0010322941360473557,0.0010251214447021533
1497,0.0002690218734740174,0.00029658855438229834,0.00021776042938226399,0.0011654143943786559
1498,0.0013625917968746798,0.0002327769145965442,0.00012891699218756211,0.0004201801567076875
1499,0.0004743292160035431,4.5613437652569125e-05,0.00013882652282714103,9.835423851015585e-05
1500,0.00013915625000001898,0.0005602999992370223,0.0004192484359741006,0.00032963482475277897
1501,8.867187500570708e-07,3.5481777191185785e-05,0.0009172389068603256,0.0003083740425109431
1502,0.0015179100036622007,8.642529296875028e-05,0.00015275390624999694,0.00040203843688968975
1503,6.459890747069528e-05,0.00010638519477842812,0.0771416581573504,0.0004785480861663316
1504,0.0005823129730224872,1.5726816177350163e-05,0.018796572341919508,0.00021430841827392808
1505,0.00012756054687503384,4.887044906618595e-05,0.0010701123046871284,0.0006045255279540938
1506,0.0013564813690183362,0.00010846451187132198,0.00039417581939687574,0.0009037398052215233
1507,0.001080826911926314,0.000280706562042131,0.00018557152557368808,0.0010203879108429134
1508,5.899308776860082e-05,0.00039510937500000727,7.614112854006505e-05,4.531291007991673e-05
1509,0.001046435546875045,5.217527389526788e-05,3.870406341544277e-05,0.001082836349487125
1510,0.00017610812377928027,0.00031679408264162273,0.0005617613296509515,4.1871015548681394e-05
1511,0.000464136680602949,0.00013773212814327084,0.0006408398437500488,0.0006714144725799489
1512,2.2488319397003778e-05,0.0012982267379760574,0.0005542932815552142,0.00041228824234009755
1513,0.0005857481994627786,0.0005452336120605504,4.106671905517087e-05,0.0003090384960174344
1514,0.000144584960937422,0.0006089382247924813,0.0004928254318237253,0.0016447179298400773
1515,0.0007020843353272084,0.00041804734420783265,0.051072094802857314,0.0004902889842986766
1516,7.115625000005749e-05,0.000824734218597416,0.014845523086547418,0.0006757763481140304
1517,0.001691977851867822,0.0003664718170165827,0.0015948692550659684,0.0001385985546111952
1518,0.0004827773818970296,4.436042785646004e-05,0.002518309371948544,8.561490249635784e-05
1519,0.0017923890838623126,0.00038268732452388155,0.009916628631591656,0.00022393767547603064
1520,0.00041799343872072774,0.0010000082817078462,0.0004550983963011647,0.00034668287086485724
1521,0.0011246217765806528,0.00015463529205322175,0.0009651939849853196,6.039550781239429e-06
1522,2.2418243408224702e-05,0.0003660045890808158,0.002831045433044311,7.679705047611782e-05
1523,0.0003422867202758563,0.00028592902374265984,1.7172927856507245e-05,0.0003144159755706915
1524,0.00011301121139519722,0.00010747265624997472,0.00014080898284907805,0.00031403060531618414
1525,0.0008156057434082427,0.0009387473030088152,6.670898437509518e-05,0.000389639160156251
1526,3.0679061889717955e-05,5.5139060974103386e-05,0.0007861217956543244,5.794789123537496e-05
1527,0.00036744335937494805,0.0005200015029908311,8.947375488284548e-05,0.00010336523437502683
1528,5.237570190437651e-05,0.0010088003120421929,4.5901367187519654e-05,3.34481449126826e-05
1529,2.366539001461643e-05,0.0003639631843564841,8.739871215822708e-05,0.0012033836135864342
1530,8.87732810973705e-05,0.0008467528305052741,0.00033428242492686386,0.000510607910156222
1531,0.0006127259788512342,0.0003934705085756004,0.000524011253356895,0.0007964977149963215
1532,3.599902343750214e-05,0.0004270751380920859,0.0014092541427615946,0.00015112453079224006
1533,0.0001108388671874875,0.0022151077919005985,0.0011903112869264014,7.287964820862895e-05
1534,0.001140155036926225,0.0001846185150146686,0.0021637041015623087,2.8688827514659556e-05
1535,0.0008175522651672861,1.9068202972398723e-05,0.0014185074615480292,7.921248054497347e-05
1536,0.0001113158416748081,0.0009467846870421026,0.00014675910186757419,0.0021237368164061473
1537,0.00014256312561032594,0.007301116680145484,0.00011574624633792804,0.0005078352737426258
1538,0.00037401800918589656,0.002113867656707667,0.0012019853897097853,0.0015045580081939345
1539,0.000862179180145147,0.00024344628906237796,0.0043881796493523105,4.2383632659916647e-05
1540,0.00029606287002565226,0.0005191503906252223,0.0005087086334226366,0.00041768064498911314
1541,0.0003407024612427645,0.0006068325576781879,0.0002240256271362212,0.0006448098640442484
1542,0.0013878003730775032,0.0032397741584778814,0.00021121414184559198,0.0005671292190551734
1543,0.0005387323837280341,0.005209130935669208,6.527246093754696e-05,0.0007579754104613882
1544,0.0005812755470276536,4.010206985471568e-05,0.0010707502365113221,7.937744140627698e-05
1545,0.00010009035110465693,0.0003007324409485067,0.00021278546905519462,0.0006384772262573466
1546,0.001152145389556903,0.00028417972564704925,0.0005534383239746455,0.0004447843742370453
1547,0.00019597986221326044,0.0005120159568785586,0.0011834653930663074,0.0003147013473511064
1548,7.313789367675168e-06,0.0001105051956177017,6.666664123536265e-05,2.9050468444814007e-05
1549,7.481787109373944e-05,0.0006856132431030327,8.48114471435712e-05,9.887031173705157e-05
1550,0.00014571972656254864,9.926195144657772e-05,0.001365496368408237,0.0023562384080886276
1551,0.0011786041221618633,0.0012725087890624973,0.00047049832153328065,7.744668006877265e-06
1552,0.00011038410186767696,0.0005972145118714037,3.170668029785042e-05,0.0016806494436263574
1553,7.728988265986586e-05,0.0009018663864135679,4.90973434447028e-05,0.0017688056831359998
1554,0.000589793750762995,0.00019739800643919946,9.645214843758237e-05,0.0007070343170166011
1555,0.00035006974411008263,7.085623168945641e-05,1.9573822021593944e-06,0.0013737190141677501
1556,0.00011577878952024962,7.231656265257548e-05,7.425605773924813e-05,0.0005659151172638176
1557,0.0001681196289061918,0.0018375230865478832,8.039449310315422e-05,0.0002852536716461141
1558,0.005253993125915631,0.0006764928512574446,0.0004503805847166749,0.00038536540031435635
1559,0.010936696895599882,5.036472702019981e-05,0.00896228534698498,0.00021948328113554572
1560,0.0004645921859741518,0.00015454703140258016,0.002793528556824026,0.0004220285644531014
1561,0.0006846710357666197,0.0003792322273254374,0.0003971507415771517,0.0001345450487137028
1562,0.0014917734184265894,0.0007351745872496524,0.00013454460906983773,0.0002784322948455722
1563,0.00034707177734379026,0.0006357136726378443,0.005645970001220772,1.4726074218734112e-05
1564,0.0007817994537352111,0.00016329914093018397,0.0035419427719115774,0.0007682520408630232
1565,0.0005324380073546882,0.0001229488067626938,0.0005410807037353936,1.4337148666377159e-05
1566,0.0003853167190552425,0.00011828906250001201,6.737562561033427e-05,0.00032167085933688716
1567,0.0006209130477904752,5.9477188110323176e-05,8.676507568347513e-05,0.0006462293653488547
1568,0.0014100731849670614,7.60822296133572e-06,0.00015164285278327364,0.0007069427051543525
1569,9.499213027946468e-05,0.0010399965019225988,0.00020146406555189304,2.830725574500927e-05
1570,5.2659336090035195e-05,0.00040133945465087626,0.0001319123077392172,0.0008992347755431413
1571,0.0001388767395019775,0.0003665714263916297,0.0001267044525146833,0.002895447265624949
1572,0.0004458101959227566,0.00022641298675534898,6.542867279047525e-05,0.0009160102539063061
1573,0.00013479066467284202,3.5983886718712986e-05,2.2891914367682157e-05,0.0006769148635864545
1574,0.0002515325584412122,0.00029015185546878185,1.8799530029375456e-05,0.0004744791793823579
1575,0.0029291870498657016,0.0006632001571654509,3.458656311040301e-05,0.00012562715816495561
1576,0.000410226524353141,0.001711014255523523,0.00016692913818357934,0.0008728609371185637
1577,2.2262676239014013e-05,0.00012918210983281256,1.236019897455776e-05,0.000357732744216971
1578,2.623351669311784e-05,0.0001436373825072766,1.752062225345149e-05,0.0005118466405868168
1579,2.261914062497898e-05,8.364120483358206e-06,6.069156265256191e-05,0.0008151301755905525
1580,0.00014503289031964428,0.0001140028915405127,6.766695404053386e-05,0.00036083822250366923
1581,0.0001285618553162271,0.0004694540634156365,0.0008836756057739389,9.325798797607881e-05
1582,0.000947561191558769,0.0006666890449522734,0.0001220003509522582,0.001584006259918216
1583,9.061472702029718e-05,0.00095650090026864,0.00027827458953855763,0.0010383326950073495
1584,0.0011542600975037892,0.0001350838851928533,0.0008937158012388037,0.00047390951156614524
1585,1.8642910003716657e-05,0.00015795197296139687,0.00041353675842288395,0.0001914445514679074
1586,0.00016168331909169827,0.00018167121124265263,0.00019165931701657987,0.00016674514675138117
1587,0.00014500816345211737,6.797370910647624e-05,0.0005280198822021006,1.8446289062511648e-05
1588,0.0004995408401489041,0.00015874707031250494,0.00030588347625726725,0.0011600534868240536
1589,0.0003881376953123796,8.720150375363265e-05,0.00016235382843019397,0.0001952350978851126
1590,4.342693328857261e-05,0.00014024953079218522,7.22281265257607e-05,6.362439441683243e-05
1591,8.413103485107249e-05,2.7061679840069247e-05,0.001320423320770331,0.00023737948226927632
1592,0.001336154434204188,0.00010768931579583832,8.540869140615251e-05,0.00028949746131893677
1593,8.154084014895028e-05,0.001313639316558938,3.9942169189470605e-05,0.00082541918945313
1594,0.00029562837982184144,5.939408111573565e-05,4.7787773132377395e-05,0.0004211189842224584
1595,0.00015243788909914842,0.0002229511718750771,0.00027582742309554376,0.000236175292968716
1596,7.411457061770146e-05,9.05062484743807e-06,0.00018683812332147395,1.5720214843767226e-05
1597,0.0007912939262390264,0.0005781566009522287,0.00011725230407719438,0.00045331835937498954
1598,0.00014354343795774498,0.0009368688659668443,0.00010039083862296085,0.0005073891019821535
1599,1.3867149353021666e-05,0.00014880404281616093,6.741294860839832e-05,1.8762851715017654e-05
1600,0.00045781121063223233,8.083394622803817e-05,5.131007766722409e-05,0.00027466331100463955
1601,0.0006550998458862219,0.00015181980514531303,0.00032034183502195737,9.225434589382376e-05
1602,0.00032608816528337557,0.0002578860168456456,8.961035156246873e-05,0.00012929777336116244
1603,0.00011847816467286611,9.522167968752659e-05,0.0010039288635253132,6.005152320864908e-05
1604,0.00048151828002916235,0.0004779117546081094,0.00024165827941896687,1.0268789291400764e-05
1605,0.0004918992958070595,0.00013084476470944832,3.952261352540337e-05,7.772391605377276e-05
1606,5.875585937500137e-05,0.0008454554481506729,0.0021889907226564733,0.000224149648666372
1607,0.0004346947631835722,0.0003135511131286566,0.003012398712158004,2.5504550933851872e-05
1608,4.134730529778572e-05,0.0011232642974854515,0.0004876158218383657,5.17396583557114e-05
1609,0.0003408143768310688,8.783671951287787e-05,0.0003460341033933489,2.6148759841940247e-05
1610,5.1569061279258855e-05,0.000220771835327157,0.00012358039093016945,0.000122883183479289
1611,0.00020090238189706872,0.0016475146102905363,0.0007720709762574147,0.0003734961032867521
1612,0.00034041671752918116,3.07551574707412e-05,0.0003241043319702679,0.00011334953117373717
1613,6.779812622063613e-05,0.0005310286331176924,3.651199340821339e-05,0.0005202794723510529
1614,6.152015686035775e-05,0.0008747615432738405,4.2282577514667035e-05,0.00038720213890085903
1615,7.785648345950567e-05,0.001694392871856593,0.00016508785247804832,0.0028343227729797035
1616,0.00011374999999999409,7.263814544676453e-05,0.0005040751190185541,0.0032247093944548703
1617,0.0002382519149780244,1.7222305297917222e-05,0.0001207129669190196,0.0036345326557157944
1618,0.00022554609680186952,0.00017004718780517188,0.0006885714416503615,0.0035091129980088505
1619,0.0012826081237793637,0.0004484550399781412,1.9997894287108205e-05,0.0005287915420532913
1620,0.00017696359252928142,0.00016088087844850777,0.0003710579681396309,0.00046243488311765616
1621,3.7025428771971553e-05,3.7682792663573576e-05,4.363021469117717e-05,0.0008633496093749446
1622,9.146570587154404e-05,5.549937438968848e-05,0.0002904248046875266,0.00026076574230196625
1623,0.0002820188293457816,3.239898681641176e-05,0.0007922109966278663,7.69208984375233e-05
1624,1.4633514404268607e-05,6.690980529784931e-05,0.030223560049056873,0.0006057488861084501
1625,7.06473846435635e-05,0.0002906796684265771,0.0003883872070312671,0.0003035327148437164
1626,9.266214752188742e-05,2.7097988128625305e-05,0.0009810766315458885,0.00035854980468744916
1627,0.00015846910095216257,0.00020979951095579497,0.005305553398132377,0.00021223335933680886
1628,0.0009092309722897821,5.813833999638654e-05,0.0027601646385193,0.0003223787527084069
1629,0.000142699645995929,0.00022057291030880516,0.003887238613128627,0.000942762029647876
1630,8.5319023132249e-05,0.010400729764938393,0.0004671814556121495,7.875627326957663e-05
1631,8.643331909184028e-05,0.0018646206836699555,0.0012266328811645008,0.002752077095985456
1632,0.006862338439941642,0.008459355077743628,0.0012072440719603991,0.0005801979360579024
1633,0.00021908726501462556,0.0004588863868712697,0.00011500571250911981,0.00031859660053248586
1634,0.0002909299621582691,0.0002045937499999955,0.008139992500305055,0.0008692255859375743
1635,6.793488311769383e-05,4.080283164978241e-05,0.0007792423629759998,0.0005539024868012101
1636,0.00046249296569824056,0.00012946101570128843,0.0003823578319549852,0.00036251404571535265
1637,5.218066406254436e-05,0.0006131812896727835,0.0003771190624235993,0.0002344268732071066
1638,8.197203063958209e-05,0.0009666352729797101,2.469530296329733e-05,0.0004672495059967564
1639,3.4482536315895726e-05,0.0012465891017914002,0.0001164710540771642,0.00010077812957763839
1640,9.214453125014972e-05,0.00036794435501101276,2.3687187194801285e-05,0.001852287879943911
1641,1.8471366882320056e-05,0.0003293048629760736,0.0008714428997040177,0.000276393225669809
1642,0.00017585089874269766,8.13225002288564e-05,4.4545644760254614e-05,3.8302940368683686e-05
1643,0.00025766937255850903,0.003588206132888915,0.0014177789554598423,0.0004173449764251393
1644,3.452828216556016e-05,0.0006841106052398778,3.6736328124983085e-05,0.0004261049795150086
1645,0.00012926777648919873,2.1850585937496374e-05,0.0002227900485992687,2.843421173091116e-05
1646,2.7351562500032907e-05,0.00016365511703488294,3.9832431793215076e-05,0.00012260194206237436
1647,0.000514113632202151,7.575027275081256e-05,0.00023174592781062322,0.0005210179901123658
1648,0.00011057929992671672,0.0013013045902252264,0.0002107617473602483,0.0007775289726257926
1649,0.0005527474212645758,1.649902343751323e-05,0.0007518583984373416,0.0012082097988130364
1650,0.0001092272644042974,0.0005138027343749512,0.0006714966812135587,5.7408159255972345e-05
1651,0.00010269765472397576,0.000637696756362887,0.020603250389098944,0.0012417355155942959
1652,0.00047950878906265795,0.00013950683593750898,0.016877816600799123,0.0006589037647247365
1653,0.00022587898254375943,0.000361285215377769,0.0003758496475219498,0.0004516212749481363
1654,0.00026483191680918015,9.502343749998969e-05,0.00012246910095224065,0.0001465786209106929
1655,6.506561279289524e-06,9.276853561402644e-05,0.0014891116409301952,0.0010586953201293687
1656,2.2769454956004255e-05,0.001595345117568853,0.0012075969734191172,0.0003965223865508513
1657,8.172726440435672e-05,0.00012503246116637507,0.0001123038482666356,0.00043929595947258106
1658,0.00012851890563961107,0.00010192238235470327,5.02519531249851e-05,0.0006839051265718283
1659,0.00015884738159172956,0.0004958056831360174,6.701972961422308e-06,0.0011035878887176377
1660,0.00014011718749995804,0.000245079395294207,0.00017842644500729808,0.0004956362380981815
1661,8.208554840085042e-05,0.002029150293350169,0.00015543216705326334,4.755355072022642e-05
1662,0.0004402070312501247,8.928173828126063e-05,4.435726547238381e-05,0.0007631346511840352
1663,0.00019965171813963979,0.0005846500396729579,0.0001238505859374689,0.0001804952793120433
1664,2.0146797180194418e-05,0.0001663095703125516,0.0001433468360900772,0.0005405204315185599
1665,0.001257541213989442,0.0003543568363188636,0.00016617382812496675,0.000292593265533466
1666,9.133438110338862e-06,1.2292129516628403e-05,0.00016376185607909404,0.0008646178741455265
1667,6.899386596677062e-05,3.553027343754043e-05,0.00014888863372803445,0.0001335991153717302
1668,0.0005270381240843948,0.0002655711727142517,0.0002676912117003339,5.363733291626791e-06
1669,5.524301147458378e-05,0.0008709897270202724,0.00016162646484376954,0.0004393780097960702
1670,0.00019818617248522545,0.0002576662502288503,0.0002048992576599004,0.00011381195831304258
1671,3.183195495610375e-05,0.0006112043361663641,0.00023645898437496519,6.334957122837074e-06
1672,0.0001411006622314029,0.00011955859375000756,0.0002820800590515621,0.0009284611911774255
1673,0.0002478520660399708,0.00024185050773613373,0.00030088396453862627,0.00030828615379335713
1674,3.232223510741077e-06,0.0007621014060974858,0.00019145458984374684,0.0005609238338470276
1675,0.00011624078369138433,0.0021961516017912756,7.362730407719876e-05,0.0006356147384644389
1676,0.00014691199493398462,0.000533114589691221,3.934246063229592e-05,0.00033110873794563335
1677,8.704452514656424e-06,0.0001747969932556028,7.221031188965354e-05,0.00038801758670804634
1678,0.0002094474182128115,0.00039057601547241757,3.3310356140356116e-06,0.00010964613151552299
1679,3.237269592292423e-05,3.296654319762084e-05,0.0029141290817260948,3.7156772613475396e-05
1680,0.00010473445129397928,1.8019922256483372e-05,0.010606181346893655,4.468615436554477e-05
1681,4.2076522827157925e-05,4.225503921508216e-05,0.00024975585937502215,6.618820190317865e-06
1682,8.391925811767472e-05,1.8819843292232177e-05,0.0021525607223511164,0.00023967944717402396
1683,6.589767456048067e-06,0.005079859374999787,0.00030406085968014243,0.0003113658246993927
1684,6.879492187499693e-05,0.0004644510345458268,0.00036856484222406235,4.342697048189042e-05
1685,7.110937500001783e-05,0.00020759568405147506,6.995220565793908e-05,0.00023804817962647993
1686,0.0008912558593749389,2.049283218383827e-05,0.00028094408035275455,0.00033958082962039557
1687,0.0001104287109375034,0.001062506776809672,0.00011884749984739223,0.00012940269470224506
1688,5.621484375002501e-05,2.660865211485295e-05,9.215804672235302e-05,0.00014815621185308052
1689,0.0002800194091796986,2.3216249465946543e-05,9.344086074821043e-05,0.00010031828308113432
1690,0.0003466709365846391,0.00010376660156248221,3.504527282717607e-05,0.0005374897308349553
1691,3.5771102905118085e-06,0.0003102096099853312,0.0005829158401488275,0.0006299413681031027
1692,0.0006053707809447397,0.0003556617965697997,0.00023313996124273164,0.00023377043151842012
1693,3.880949401859196e-05,0.0002472532806396167,0.00019814990234378306,0.000166027656555269
1694,0.0002840984344481964,0.001940818553924454,1.0819198608406303e-05,0.0002965934753416712
1695,0.00013100965118410408,0.0005108944721222287,0.0001010830459594535,0.00040435253906255584
1696,0.00023379429626471082,0.00010675000000002062,0.00012412402343751496,0.00030492390441889467
1697,0.00012998632812498152,0.0003724024028777963,0.00029286962890622117,9.176499938952929e-05
1698,6.316488647461985e-05,0.0005036122264862289,0.002170509803771802,0.0006401855468750931
1699,0.00010540105438223346,0.0008469779491424155,0.00013437500000008262,0.0007003041000367373
1700,9.973953247071716e-05,0.0004238350582122194,0.0007646073379515982,6.46406250000028e-05
1701,0.0007371152343751585,0.00015695986366270003,0.00022027316284172995,4.2097694396951236e-05
1702,0.0001688831253052011,5.1141914367710376e-05,0.006176921134949213,6.314613342284426e-05
1703,0.0005332196121218074,0.0003116740036010848,0.00021162179565426995,0.0003087205047607856
1704,0.00027727835845946274,0.0017531759567259322,0.0018022846908569699,7.940234375000547e-05
1705,2.8855392456056867e-05,9.18794727325951e-05,0.00024129859161384044,0.00012862406158442927
1706,0.000628903518676706,0.0002240667381286365,0.0005061259765626115,0.0003347663269042426
1707,0.00027555367279057043,6.844535064697292e-05,0.00021911164093016658,0.00028065171813967905
1708,3.842906188968427e-05,0.00011319140625010572,2.848984527588769e-05,0.00016074808502211996
1709,7.751066589357512e-05,0.003037548574447807,0.0001416348037719274,0.0006122391815185567
1710,2.2475624084422155e-05,0.0001708793945312535,0.0025022311706543155,0.00012088382720948052
1711,2.6488906860377253e-05,0.00017620996093751313,0.00013263441467295826,0.00020016683197039958
1712,3.778453063966893e-05,0.00018514648437492745,0.00039713378906252125,5.326527404798609e-05
1713,0.0001814046096802401,1.8055820465100247e-05,0.0003462148437499455,0.00010739215087904944
1714,0.00016640394592284605,3.262548828123366e-05,5.633109283454264e-05,0.00044560207366953544
1715,4.26519927978477e-05,0.0011608079490660582,2.5008621216527577e-06,4.12255859375124e-05
1716,5.212300872800436e-05,0.0011408742179869725,0.00011848773193358101,2.9816436773877576e-07
1717,8.334022521928612e-06,0.0002657654685974328,0.0006553826141358354,0.0027611148757933114
1718,4.5891174316465035e-05,0.0006451030864715325,0.00015411691284181452,0.00014328530883795038
1719,0.0001770900726318284,1.1961679458643955e-05,7.078292846673248e-05,0.0010064290237427882
1720,0.00015546226501466905,0.0010706437110899639,0.0019763173065185814,0.004972504920959378
1721,5.532582092287404e-05,5.794849586483269e-05,0.0002893678894042855,0.0006328183212280675
1722,1.8826835632359375e-05,0.0005213661136626566,4.679359436039178e-05,0.0002244934768676334
1723,2.6872924804642144e-05,0.00032114435577396697,0.00011990171813958232,0.0036716604690550246
1724,8.098995971681891e-05,0.0001447550582885916,9.749417877196735e-05,0.0002089166412353895
1725,0.001034278633117753,3.825000000000372e-05,1.714976501464931e-05,0.0001301483993530063
1726,1.6362693786640222e-05,0.0007543770503997407,0.0004679921493529983,0.0003055996475219696
1727,0.00022788433837907682,2.5309297561662567e-05,0.0005236331634521339,0.0005783736724853969
1728,6.632742309575868e-05,0.004729083417892178,1.8598358154305882e-05,0.00020541238403325236
1729,0.00019369433593738208,0.00713173833847055,0.0001376060943604006,0.00037007035064695436
1730,0.0002945019531249955,0.0012394161529542028,0.00019379296874999025,0.0011760582427979794
1731,0.0001517965621948421,0.0004312325782775256,0.00012781179809582025,0.0001623369522094952
1732,0.00013148113250718716,0.0001531582031250346,7.045375061030899e-05,0.001077378669738617
1733,0.00013705562591552665,3.8664882659902194e-05,8.194726562498511e-05,0.00032894113159186384
1734,0.0008581210174560056,0.0008425380058290127,7.119491577169596e-06,0.000267456405639619
1735,0.00011322496032709748,0.0027390587921144773,4.2646102905743185e-06,0.00012335108947745236
1736,6.750781250004015e-05,0.0019500051765439124,0.0017466424026489433,0.00028430890655518426
1737,0.0002010508193969345,0.00013508171844486486,0.005155713886260911,0.00027521300506591395
1738,0.00010907633209227978,0.0004457255859376159,0.002814671287536388,0.0005861217575073397
1739,0.0008156751556396129,0.0005864721488952376,0.008066777870178204,0.0001868614425658556
1740,8.279457092286108e-05,0.0004764753112793113,5.363738250733236e-05,0.0008793980102537747
1741,4.202703094482692e-05,4.960792922976442e-05,0.000181123008728012,4.10016403197676e-05
1742,0.00014044785308837536,0.0014289593162534729,0.0002965781250000641,0.00034220500183099385
1743,0.00019010480499268806,8.200291061402846e-05,0.0004265971679687593,0.00018459531402579372
1744,0.00014915035247807417,0.003836245914458933,0.015094418827056802,0.00013362601470954055
1745,0.00021084452819823067,0.0005140710754395847,0.00012929736328129608,7.154589843740514e-05
1746,0.00010587667846683508,6.868667984006411e-05,0.00025940431594852784,0.00021187140655508433
1747,0.0003278260498046295,0.0008088673439025748,1.9508300781198627e-05,9.354843139673775e-06
1748,3.7777709966536884e-07,3.798923873902008e-05,1.0759628295885994e-05,0.0004554407806395513
1749,0.00031487636566167527,0.0012256529083252662,0.0011292659187316686,0.0006683746490475492
1750,0.00010743390655517575,0.00039543597793576635,0.000568086894988953,8.269269561764493e-05
1751,2.5712539672907136e-05,0.0007448416404723456,0.00045420671844470495,0.0009029194107055846
1752,0.00042923472595206714,0.0008439824028015555,0.0011147045326230687,0.0005513928909301201
1753,0.00014116960906988843,9.381753921507316e-05,0.0003228548049926713,1.3351211547882274e-05
1754,0.00023573230743397538,0.0004859983406067051,0.0006374311523438602,0.0002084163284301869
1755,1.7121917724637407e-05,0.00018317753982540467,0.00014613566589356098,0.0006903111724853301
1756,5.2171249389696434e-05,0.0010359647064209201,9.108835983279092e-05,1.9419921874949955e-05
1757,0.0013067386894226245,0.0018591362113952318,0.00010295898437498041,2.7713592529309713e-05
1758,0.0007168059959411471,0.0009505684967041532,3.2072597503615996e-05,1.814441680912622e-05
1759,0.0002685010337829877,0.0015519347267152369,1.9605937957677774e-05,0.0005666667938232509
1760,5.5933418273916426e-05,0.00040101673889164147,6.456451034545366e-05,8.38093566898945e-06
1761,0.0003101630859373873,0.001689242538451915,0.0004875146064757948,0.00014272648620597612
1762,0.0001844085350037334,0.0006811025581359665,0.00018719546890254155,0.0005924912109372696
1763,5.653144836389455e-06,0.0002169049415588836,1.585218811028885e-05,5.947917938227607e-05
1764,2.378339767458235e-05,0.00011691950988772985,4.370169830322311e-05,0.00017153773498528136
1765,0.00017773714828490898,0.00012358625030525823,1.676617050173096e-05,4.417320251463385e-05
1766,0.0016458072662355132,0.0005077733001708766,0.00011336814498900579,2.237433624270326e-05
1767,0.0002753808975219743,0.0002251522445677855,0.00012657785034177465,0.00013394109344480894
1768,0.002162626308441054,0.0004443095703124692,0.0007164553527832752,1.7630783081108576e-05
1769,0.00022352640533449493,0.00016785185623167584,5.9170860290489214e-05,0.00021204488372794398
1770,0.0008376220893860063,0.0004007292976380092,0.00027511263656621824,2.2218048095699986e-05
1771,9.31554298400425e-05,0.00011820587921134565,7.716767501830296e-05,0.00014581623077390666
1772,0.0002756867980958277,7.445156097436648e-06,2.800279235838063e-05,7.119677734375786e-05
1773,0.001105997657775903,5.899097824093988e-05,1.432648468018153e-05,1.5513221740664427e-05
1774,7.125810623161762e-05,0.00027032281112675374,0.0005486728706359905,0.0003252962493896529
1775,6.89124984741245e-05,0.0011149357070922821,2.7597656250036877e-05,0.0010665255088807175
1776,4.088668823372247e-07,0.0002738951950073629,8.877929687501548e-06,5.636816406245165e-05
1777,0.0007547718353270486,0.0004833766021729153,3.616894531250175e-05,0.0001235709571838535
1778,7.690320587156042e-05,0.0008389733581542913,0.00010806593704228532,4.6840820312420325e-05
1779,0.00011807257843016674,0.0005973972473144749,8.543326187141459e-05,6.45033264160841e-06
1780,0.0002760674400329792,1.4731483459530029e-05,1.1410995483385807e-05,0.0032143209953310473
1781,0.00048775621032711244,0.00037479769515988155,6.363587951663801e-05,0.0004057413673400665
1782,1.4709960937516243e-05,0.00010721726608277643,8.621191406245659e-05,0.0007483109169005485
1783,0.00030286425781263487,0.00045950927734379375,6.9391601562405e-05,0.0031284564666747556
1784,0.0001488388481140636,5.4019081115754114e-05,0.00024122460937493263,3.216921997071632e-05
1785,9.721210479731321e-06,0.00015689742279053175,5.771222686767028e-05,0.000531841426849275
1786,0.0003945397453306961,0.0010583154869080323,0.027096048007965213,0.0001226166801452405
1787,0.0022059111900329157,0.0001889195899962994,0.002275018398284989,0.0005850299987793024
1788,0.0024355134201050643,0.0007981952743531853,0.0032825749626159933,0.00022200786972052726
1789,0.000415278282165485,0.0007759501571655235,6.003910064696808e-05,0.000582265331268361
1790,4.292671966549715e-05,3.382170104972096e-05,0.0002231998443603399,5.154677581781638e-05
1791,2.7606544494610572e-05,0.0008587789268494208,0.0018656486129759978,1.9687637329109236e-05
1792,8.830027389527336e-05,0.0009103346290588446,3.6500938415549565e-05,7.757443237306534e-05
1793,2.205371856719629e-06,0.00044059689331056844,0.0008883798065185885,0.0011879104309081743
1794,2.2664375305164688e-05,0.0004979889450073819,0.0012408714447020924,7.343902206415419e-05
1795,0.00021505125045773792,0.00042117300796500463,3.300199127193852e-05,0.00023275000000012416
1796,5.033968734742453e-05,0.0025650711135865815,0.0001934293365478412,0.0002157141990660875
1797,8.605759811401756e-05,0.000535535781860217,1.835136413626906e-06,0.0008865195312499436
1798,8.419935607912125e-05,3.133203124998898e-05,5.0701171874980294e-05,0.0008749498634337616
1799,7.566908264157332e-05,0.0021332530860899627,6.59166603088911e-05,1.6986503601020304e-05
1800,0.0002401585350035778,0.000612617031097479,0.0007582726173400779,0.0002228057823181151
1801,0.0001236101951599555,0.0003649590644837875,0.000135510391235366,0.0005142650756836513
1802,0.0005212700386047127,0.0018359065628050866,8.843802642819322e-05,0.00010504572296145488
1803,0.0004060717964171655,0.0011928273811339571,6.511734390260781e-05,0.0002818349418639227
1804,0.0005857845497132303,0.0009200275573730411,0.0003277965831757449,0.00015914777374264772
1805,9.097412109376793e-05,0.00021958417892451972,3.355379867559677e-05,0.0016598911132810728
1806,0.0003468770713805016,0.0002407319526672843,0.01374882812500009,2.6659805297806483e-05
1807,0.00015876851654056504,0.00020762623214712843,8.335124969492153e-05,0.0004499036903381087
1808,0.00046914013671875784,0.000245578613281385,0.006476716270446673,0.00020958123016369466
1809,2.8549961090079426e-05,0.0007955753326418603,0.0033714966793058337,0.0023152177352904787
1810,0.0004935491981508002,0.0007670770912171296,0.018588442382812063,0.0004418728713987263
1811,0.00014409062576290914,0.0006004733200072873,0.0018584511051178568,0.00016702472686774288
1812,0.00016650439453120788,0.00013976748275755862,1.8661289215057722e-05,1.71494331359945e-05
1813,0.00018562078094484444,4.5624824523932294e-05,3.907202148435773e-05,0.0006856754684449542
1814,0.00025302912139890676,0.00043107865142823877,0.013401553720473977,0.0001670607795714656
1815,0.00027963119125368684,0.00022480859374996793,0.00017788093757633487,0.00232217990112291
1816,7.627884674078565e-05,2.813964843744764e-05,0.0006389463768006345,0.00135064978408797
1817,1.921109390261102e-05,0.00041126232528681183,0.0010678816795349677,0.0004719415016174753
1818,7.140595626826245e-05,0.0004406105842590121,0.0007330424709320111,5.867509841921319e-05
1819,0.0002470783576964991,0.0003288294334411662,0.0018669242782591593,0.000344077285766472
1820,0.00025480611419668336,2.8856933593743413e-05,0.00167315892601016,5.591640472444838e-06
1821,0.00012836048889156994,0.0006383579902648737,0.0014457211437224082,0.00013500738525399196
1822,9.530941390993843e-05,6.58065795861312e-07,0.0005956319236755964,0.0002189443359375379
1823,1.739062500002346e-05,0.0006564486122131484,0.0003874039649962468,0.0004758839645386455
1824,0.00010845472717290163,0.0008775526351929174,2.0538965225240445e-05,0.00011172265624986086
1825,5.5992851257383676e-05,0.00010181199264527595,0.0006095897655486376,0.0003046227340696554
1826,0.00033861132812495093,0.0005770522079466966,0.00016342675781256426,9.454884719852405e-05
1827,3.2288665771054623e-06,2.092234420776612e-05,0.0005014262790680725,0.00019748535156241583
1828,1.1973945617680417e-05,0.0002752008972167842,4.802947235109768e-05,0.00017025587844846123
1829,0.00014019320297241163,0.0005029221878053898,4.363345718389634e-05,0.00024939474487290934
1830,2.2806816101067924e-05,0.000340346015930258,0.00013353151321414167,1.6815937042297035e-05
1831,0.00040424861145023464,0.0002784489822386929,4.880533218388524e-05,9.356445312508322e-05
1832,0.00023431410217279532,5.177406311034624e-05,0.0018473884277342549,0.0002829150199889749
1833,0.00036854927825914286,4.848476409890475e-06,0.0024015097942352813,0.0001954371490479242
1834,4.332240295413345e-05,0.00030208750152590537,0.0009381322555541781,2.87561912537824e-05
1835,0.0005243908386230814,0.0002205186920166442,8.072328186032126e-05,0.0005418075599670491
1836,0.0005232711715697464,0.0002000396270752198,9.212940216085273e-06,6.186222457888367e-05
1837,0.00038711119079597466,0.001114894569397022,7.517872047416364e-05,7.101562499995745e-05
1838,0.00014234195327763116,0.0008805416412353361,0.0004701148338318719,0.00010704902267454636
1839,0.00020089234161378754,1.1687812805167828e-05,0.00012230664062502783,1.0964218139669206e-05
1840,3.324124908448968e-05,0.000840355606079109,0.0007912291507721143,3.651271438597701e-05
1841,9.154492187491481e-05,3.0812755584724754e-05,0.0009105407028198553,0.00041782533264156927
1842,0.00015135693359379985,0.00010891406250002221,0.002370758378982493,6.299400329598574e-05
1843,0.0007310538063049235,9.02419738768897e-05,0.0043239651947021285,1.912353515629476e-05
1844,6.940234375001917e-05,0.00010675523376461532,0.00028944173812866787,5.9714649200444025e-05
1845,0.00017661865234378456,0.00068637033081057,2.5920331954972326e-05,6.528377532967221e-06
1846,8.315492248533004e-05,3.2560234069793e-05,0.00015412550735470495,4.7185585021992346e-05
1847,0.0010743725776673064,7.145439529414073e-05,0.0002430312499998986,0.0026878168945312603
1848,0.00020645179748536872,0.00029049820327765256,0.00027563873100276465,0.00011708124923713515
1849,0.00015972415924072478,0.00010427429580691195,0.001223337890625177,9.242185592653835e-05
1850,1.3833477020284378e-05,3.3806991577213846e-05,0.0009671439857483015,0.0002169622268677289
1851,0.00014358380889889228,0.0001654388275146477,3.888365173340122e-05,0.00042688476562503433
1852,2.7605438231302457e-07,0.00017696605300908977,0.00035984168815617295,4.71855545043357e-06
1853,0.00012400228500372937,0.0014384748229980746,4.13603420257851e-05,0.0008314258003235184
1854,0.00015912224578862829,4.2364414215084524e-05,2.076994132996231e-05,0.0006341031265258717
1855,0.0003523286132812278,0.0002300341796875475,0.00048813786125177116,0.0001085144729614972
1856,8.119531249998731e-05,0.00014057302856449139,0.00018976391601558933,5.439847564690072e-05
1857,0.0002878706741332677,7.503941345221367e-05,0.00014960169029233568,0.0033963443527222797
1858,0.00014329804611209034,0.0003764726562500291,0.00011911203002932009,0.00018764300918586158
1859,0.000358492256164572,0.00013200214767458425,0.000558767578124839,0.0025048650588988587
1860,0.0001067004203796357,8.57610931396087e-05,6.848518562312355e-05,8.686798095740187e-06
1861,0.001395450107574533,0.0007929581260680432,0.00035865069389342624,0.00044346175765985464
1862,0.00015549804687493986,0.0005466297073364624,3.77762699127119e-05,0.0004569002532959695
1863,0.0004044346675872306,2.7686191558860285e-05,0.0002765609474182042,9.229999542216852e-06
1864,4.875271415709126e-05,0.000364759063720674,1.1324569702131836e-05,2.8536952972427075e-05
1865,0.0004709675979614655,0.0005150778694154929,3.919062423708442e-05,0.0003867083206176473
1866,0.0001413411331177381,0.0004212094726563568,0.0014833995208739527,0.0003284206428527758
1867,0.00019449337005595692,0.0016435037117002685,0.00013407781219477286,0.00012518500137318733
1868,0.00010094915962218285,0.0007698392181396976,0.0005806490917206111,0.00039349431610114085
1869,1.2103416442873616e-05,0.00033500677871694336,0.0002364668159484784,5.8223789215148476e-05
1870,0.00016886157226573544,0.00010958187484736012,3.4729492187498486e-05,5.4945449829092225e-05
1871,0.00010066073226937399,0.00014473371124270367,0.0008320423431397152,0.0006092049026489908
1872,7.074691390994312e-05,0.00017479095840454637,0.0004840026569365346,8.15206832885734e-05
1873,9.949657249453111e-05,5.609725952139604e-06,0.00012258757781988396,0.0008513936309814027
1874,4.442302703858867e-05,0.0005663683204649725,6.587078094483638e-05,0.0004219336509704328
1875,1.768308639527529e-05,0.00015909861373894415,0.0005476048240661857,0.00015181250000005574
1876,0.0001495565814971645,0.0006745360946656171,0.0002554648532866427,2.693328094477745e-05
1877,8.337943267826542e-05,0.00015402867126462349,0.00018146385765077894,5.3076309204131223e-05
1878,4.935546874986273e-05,0.0008758660545350026,1.869654273986372e-05,5.913277435305245e-05
1879,0.0003058225402832935,3.124205017087598e-05,0.012291940332413192,0.00017761003875732287
1880,0.00023886656188989468,0.00019407066345203847,0.00011176851654054954,0.00017207632827761054
1881,9.651016235298467e-06,0.0002585314254760044,0.009026054435730138,0.007244692089081193
1882,1.912609100346913e-05,0.0005024925003050727,0.0003120939445496442,7.155197143554941e-05
1883,8.137507629392914e-05,0.0003911091613768281,0.0004151517677306283,0.0008476803932189648
1884,0.00023585410308841475,0.0009748758583069388,0.006187231620788876,0.0004357179107665133
1885,0.0003585253906248963,0.0009425457801818362,0.0025545076560972123,0.0007322568359374637
1886,0.0009009560165405803,0.0002101680068969727,0.0007912219524384106,8.545656204223428e-05
1887,0.00024557195281978746,0.002233275859832694,0.0019083250980379241,0.00029068505859374607
1888,0.000347043262481744,6.091369247429831e-05,0.000237693212509129,0.00030688697433467097
1889,3.149769592284936e-05,0.0009044757232666181,3.308096694946832e-05,0.00012704802703855439
1890,0.0002957571487427437,1.0748985290509088e-05,0.0006806160449982394,0.0003874934387207489
1891,1.746712875365568e-05,0.0001080118942261108,0.0004394242782593003,0.00022333201217655444
1892,4.4951522827166255e-05,0.0024142472267150838,0.00021789850616456364,0.0003556520881652734
1893,0.0006958395309448589,0.00026008861160278763,0.0008493988285065903,0.0009503941993711318
1894,0.0007826023406983739,0.00037465480422972067,0.00042450838851932563,0.0005912197265626507
1895,0.0002239977722167709,0.0002677591209411815,1.972251892093198e-05,0.0005017230453489942
1896,0.00023002343749993628,0.00019374103546129535,0.0001903063278198751,0.0009262681427002298
1897,0.0014512942771910088,6.189201354981474e-06,9.656354522703716e-05,5.942025375371224e-05
1898,0.00018066078186032957,6.37005081177209e-05,3.1362392425534324e-05,0.0003158340225219241
1899,0.0005761668395996132,1.8969062805176293e-05,0.00021407390594481676,0.00044203068542468266
1900,0.0004669912490845721,0.0005299078903199349,6.326203155514418e-05,0.0007712374191285608
1901,0.00038460802841191707,0.0009027643547056853,8.002214813237003e-05,0.000197205253601059
1902,0.0010179879302978905,4.9473632812482197e-05,0.00013150106430053523,0.00016592370986939978
1903,3.7433624270418246e-07,0.0009965103912352767,5.045471191361502e-06,0.003524897052764592
1904,5.2599472045875806e-05,0.000785321914672918,0.001362640037536664,0.00012291029357903966
1905,0.0001165936737060941,0.00015975132751461468,9.040390014603153e-06,0.0001214173049926945
1906,1.8148422241480656e-07,0.0015982950401305374,1.0327339172371127e-05,0.0007667273826599115
1907,0.00011642509841927784,0.0002192474212646969,0.00126664546966568,9.925429534912604e-05
1908,0.0011551228942870003,0.0008834691200255664,5.4114959716949694e-05,0.00037012984466549344
1909,0.00013345515441887497,0.00026531347656251643,0.0005854644165038037,6.454767608644287e-05
1910,0.0005036259765623946,0.00028359828186024503,0.0004764049987793778,0.00014106804656976668
1911,0.00035830738067628545,0.0006212407035828711,0.0006007694931029299,0.0002735769920349468
1912,6.832808685303899e-05,0.00018565203094490424,0.0001714148864746166,0.00036418931579585155
1913,0.0017280564422610563,1.0236816406261166e-05,0.0008679564056396099,0.0018052908401491635
1914,0.00040237683868430497,0.00016480236434929474,0.0001676184768676902,0.000452042869567881
1915,0.0011492889404298306,8.89808197021819e-05,4.9817382812404146e-05,0.00030108245849605166
1916,5.4930740356391676e-05,1.628630828854612e-05,0.00010989363098148286,0.0001555465621948905
1917,5.3061676025374676e-05,0.0002705761718749114,0.00013988804626475644,0.00018985021591190948
1918,0.0014333580474855028,0.00015315288925164212,4.654492187497803e-05,2.6461658477820724e-05
1919,0.0002794257812500168,5.853202819829376e-06,0.00011166531372070233,0.0009029306640624695
1920,8.834381103487349e-06,0.000720180839538558,4.2325469970708765e-05,1.120636749269879e-05
1921,0.0001296197662353802,9.628379058830476e-05,4.834695434576389e-05,0.0004173229484557435
1922,8.239589691154071e-05,0.0002794116783142753,1.3855468749992639e-05,0.00025626806640618413
1923,0.0011441741790771292,9.535794830318765e-05,2.5136718750000514e-05,1.3080547332736209e-05
1924,0.00023974609375007378,2.9530254363976266e-05,1.85356597900668e-05,6.019628906248161e-05
1925,0.00034037554931641724,0.0005233006858826351,0.0001307558593749841,0.003449299766540711
1926,6.309570312511995e-06,0.000218254276275576,0.00038858894348142985,0.000355516639709514
1927,0.00014068359375004914,0.00043303269195550805,4.771117401134582e-05,0.003112094375610496
1928,0.0007217748031615969,8.684667968749237e-05,0.00018189195251459592,0.0023929907836916
1929,0.0001617933197023018,0.00029289089965814786,0.01131127671813925,0.00032765269470222825
1930,2.496902465822489e-05,0.00016168851470960567,6.579980468752245e-05,0.0006543308563232443
1931,3.0310546875030168e-05,0.000636242462158297,7.820274352944862e-06,0.0003522909774780313
1932,0.0001657005462646302,0.00026531531143185905,0.001705961914062559,3.295027160645778e-05
1933,2.892460632320665e-05,0.00023739066314699853,0.0015394596023561094,0.00476306124877928
1934,3.2851913452165105e-05,0.00017275373077397726,3.609284973151702e-05,0.00027276898193358387
1935,6.718289184574112e-05,0.0018167423439029238,9.187277221673247e-05,4.564608764652493e-05
1936,0.00022120800781249785,0.0002559368743895573,0.0004075955123901402,0.0003121507034301353
1937,1.6498825073187947e-05,0.00256012015533473,0.00017828132629372977,0.00041497003936764436
1938,0.00024398929595949688,0.00048715138244613125,0.00029524023437503555,0.0013734077758789504
1939,0.00046007832336444145,4.2074043273965565e-05,0.00010773992156968326,0.001957462730407688
1940,0.0005736055450437877,0.0020393425979615275,2.422363281255437e-05,9.526129150388385e-05
1941,0.00032837538909920473,0.0005128666992187823,0.0002482785949707301,0.0004550946884154763
1942,0.00016197547149659396,0.001785978027343779,1.8409347533904134e-06,0.0005404416427612171
1943,7.815597534178744e-05,0.0001246007995605223,0.0007511823043822247,0.0023230542984007565
1944,0.0001196910934448604,0.0006987028884886797,3.574218750067916e-06,8.552734374979068e-06
1945,0.000386935195922786,0.0007007158584595413,0.0001968780822753424,0.0001404309768677647
1946,0.0006162676925657643,0.00032396363067627946,5.87138290405945e-05,0.0002636654281616291
1947,0.00014753742218022177,0.00014755427551267256,1.5175743103032473e-05,0.00017233437347410034
1948,0.0008844545288084122,0.0010708185729979905,7.317089843749028e-05,5.8159492492700616e-05
1949,0.0006517514495849807,0.00024713183593752546,2.576699066154423e-05,2.8414062500038798e-05
1950,0.0010205205078124906,7.905533218382307e-05,2.5802032470637583e-05,0.00016971570587152342
1951,0.0028963928527830753,0.0028140501976012255,0.0025811274642946144,0.00026298779296872205
1952,0.0011441783599854503,0.00022868421936030238,7.430824279781807e-05,0.0006284419555663137
1953,0.0004264731292725653,0.0011616821479798214,6.919242095947191e-05,0.0007853612899781098
1954,0.0002148459777831193,0.0006145174598694495,0.00043774382782005246,0.00021158058547981337
1955,0.0002878649215697461,0.001039731132507183,0.0011715344924927114,0.0007222721290586725
1956,0.00014264035034181993,0.0014374148826599169,0.00021526589965818025,0.00077680988311767
1957,0.00011778495788580499,5.634452819841046e-06,0.0008558195724486659,0.00023629199218770978
1958,8.022718811034839e-05,5.1019531249927886e-05,0.0005124466018674784,0.004484451347351138
1959,0.0001129095687866451,0.00011495878982544663,0.0003548691406251757,0.00013926031494139048
1960,0.0014179524612429606,0.0015903559379578428,0.0003886944503784826,0.00015112468719486263
1961,0.00046046500015264853,0.00039301234436030013,0.00023951351928716314,0.0008029230079650902
1962,4.72449417114294e-05,0.00045498195266707004,3.56494140624963e-05,0.0006959283790587995
1963,0.0008503125000000515,0.0013522560729981197,0.00011453031158444237,3.900880813601986e-05
1964,0.00017326691436766567,0.0005377936134338954,0.0003654646911622815,6.295318603852952e-07
1965,4.667302703861085e-05,6.37992095946927e-06,0.0016107484359740001,7.044211959839122e-05
1966,0.00037276691436762265,0.0009902714462282525,4.91754302977653e-05,0.0013381332912445866
1967,0.000578340312957779,0.0006337185554506515,0.00014512144470221698,0.001694406738281224
1968,0.0006931500587463146,2.5239448547372714e-06,0.0001248444137573856,0.003008654403686658
1969,2.261964797974166e-05,0.00041631507873542194,6.71367187499912e-05,0.0010368148536682733
1970,3.208886718746217e-05,0.0018568064079286129,0.00017732527160637803,0.0005421350975035454
1971,2.4809513092084583e-05,0.00392534640502924,0.00011867996215816314,0.00018475052833559312
1972,9.03721084594634e-05,5.948238372807228e-05,5.752944946293746e-05,0.0003097503509522487
1973,0.00037236097717282765,4.210158157355451e-05,0.00017724749755854615,0.0009421066017149192
1974,0.00018086949157709796,0.004795462890624941,6.128968811033935e-05,0.00035688240242003224
1975,0.00010853417968740047,0.0001401422042846972,5.564340209950041e-05,0.0008518206348418589
1976,0.00023122816467292584,0.00015332767486575123,0.0003863037109374422,0.001700877841949551
1977,0.0004849974212645298,0.0005715284767151621,0.0005963505859376464,0.00011277129936224294
1978,0.00017761701202388306,0.0003716955070497192,0.0001280611724853523,0.0004864300289153855
1979,2.7537460327166065e-05,8.90320892334637e-05,0.0001830969543458443,0.00018321616172787533
1980,0.00011245535278314324,9.516652297982419e-05,0.00031772265624993617,0.00039194935607912116
1981,1.8743614196798117e-05,0.0003560261154175331,7.946093750001085e-05,0.00010800130844120693
1982,0.00010444335937504778,0.0005233112106324524,0.0001122799606323423,0.0004557353515623436
1983,2.3212089538612202e-05,0.0003396442375182908,5.2737579345663e-05,0.00010153078079220179
1984,0.00010522711181643616,6.500845718373874e-05,0.0002568339843752151,0.0006358343772887351
1985,6.724738311770842e-05,0.000504211132049644,0.0006640609359741987,0.0002479866600037696
1986,0.0002696948623656655,0.0007210768356324087,0.00015820570373525984,0.00030671107482905955
1987,0.00093821605300905,0.00010438751983637638,0.007644935234070537,0.00023151077270508577
1988,0.0001410146484374851,0.00031375257873532376,0.0008714227752684541,0.00037971725654605015
1989,0.0011212036705017603,0.0010088058013915926,0.005026796249389255,0.00037270914077757085
1990,0.00030108593750000437,0.0005666200180053947,8.28141021728715e-05,0.0005908974514007347
1991,0.00034601101684568876,0.0008975727157592376,0.00020200683593762543,0.0009358255958558117
1992,7.112939453121366e-05,0.0012047684173584364,0.00010648207092287546,0.00025541903305053643
1993,0.0001179140625000147,0.0005741124610899865,2.8315505981438587e-05,0.00044840088844302895
1994,0.0009751762313842232,0.0005285821304320241,0.008651403747559013,0.0008474032135009895
1995,0.0005529736518859708,0.0013418089256283855,0.000248963050842113,0.00032508142471296
1996,5.569335937491145e-05,0.0006358197059630592,5.223078155508913e-05,5.5642108917250334e-05
1997,6.96035156249805e-05,0.00018722499847413334,0.0003033433990479182,2.4615566253646e-05
[truncated: 1,646 more rows]
